# Supplementary material for: Changes within the coral symbiosis underpin seasonal trophic plasticity in reef corals
Source: ISME Commun. 2025 Mar 14;5(1):ycae162. doi: 10.1093/ismeco/ycae162 (PMC11931219; doi:10.1093/ismeco/ycae162)
Supplement: Supplemental_Script1_Cheietal2024_SIBER_ycae162 [file supplemental_script1_cheietal2024_siber_ycae162.zip › Supplemental_Script1_Cheietal2024_SIBER_ycae162.R]

################################
# SIBER analyses, modified from Conti-Jerpe et al. 2020 (following Jackson et al. 2011)
#
# Conti-Jerpe IE, Thompson PD, Wong CWM, Oliveira NL, Duprey NN, Moynihan MA, et al. 
# Trophic strategy and bleaching resistance in reef-building corals. Sci Adv. 2020; 6:eaaz5443.
#
# Jackson AL, Inger R, Parnell AC, Bearhop S. Comparing isotopic niche widths among 
# and within communities: SIBER – Stable Isotope Bayesian Ellipses in R. 
# J Anim Ecol. 2011; 80:595–602.
#
# Used in Chei et al. - Changes within the coral symbiosis underpin seasonal trophic 
# plasticity in reef corals
################################


rm(list=ls())
graphics.off()
set.seed(1)

library(SIBER)

setwd("~/Seasonality SIBER/")


### Read in files for SIBER -------------------------------

# Individual CSVs for each genus/season with columns: iso1 (d13C), iso2 (d15N), group (1=Host or 2==Symbiont), community (1)
AcroWet <- read.csv("AcroWet_SeasonalityFinal.csv", header=T)
AcroDry <- read.csv("AcroDry_SeasonalityFinal.csv", header=T)
GoniWet <- read.csv("GoniWet_SeasonalityFinal.csv", header=T)
GoniDry <- read.csv("GoniDry_SeasonalityFinal.csv", header=T)
MontWet <- read.csv("MontWet_SeasonalityFinal.csv", header=T)
MontDry <- read.csv("MontDry_SeasonalityFinal.csv", header=T)
OulaWet <- read.csv("OulaWet_SeasonalityFinal.csv", header=T)
OulaDry <- read.csv("OulaDry_SeasonalityFinal.csv", header=T)
PavWet <- read.csv("PavWet_SeasonalityFinal.csv", header=T)
PavDry <- read.csv("PavDry_SeasonalityFinal.csv", header=T)
PlatyWet <- read.csv("PlatyWet_SeasonalityFinal.csv", header=T)
PlatyDry <- read.csv("PlatyDry_SeasonalityFinal.csv", header=T)
PorWet <- read.csv("PorWet_SeasonalityFinal.csv", header=T)
PorDry <- read.csv("PorDry_SeasonalityFinal.csv", header=T)

# Create siber object 
siber.example <- createSiberObject(AcroWet)
siber.example <- createSiberObject(AcroDry)
siber.example <- createSiberObject(GoniWet)
siber.example <- createSiberObject(GoniDry)
siber.example <- createSiberObject(MontWet)
siber.example <- createSiberObject(MontDry)
siber.example <- createSiberObject(OulaWet)
siber.example <- createSiberObject(OulaDry)
siber.example <- createSiberObject(PavWet)
siber.example <- createSiberObject(PavDry)
siber.example <- createSiberObject(PlatyWet)
siber.example <- createSiberObject(PlatyDry)
siber.example <- createSiberObject(PorWet)
siber.example <- createSiberObject(PorDry)

### SIBER plots and analyses ------------------------------

# Set metrics for plotting and analyses
community.hulls.args <- list(col = 1, lty = 1, lwd = 1) 
group.ellipses.args  <- list(n = 100, p.interval = 0.40, lty = 1, lwd = 2)
group.hull.args      <- list(lty = 2, col = "grey20")


# Plot data with SEA and MEA
palette(c( "#E69F00", "#009E73"))


# Set plot parameters
par(mfrow=c(1,1), mar=c(3,3.1,0,0), oma=c(0.3,0.3,0.3,0.3), mgp=c(2,0.7,0)) 

plotSiberObject(siber.example,
                ax.pad = 1, 
                hulls = F, community.hulls.args,
                ellipses = T, group.ellipses.args,
                group.hulls = F, group.hull.args, # convex hulls
                bty = "o",
                iso.order = c(1,2),
                ylab = expression({delta}^15*N~'(\u2030)'), 
                xlab = expression({delta}^13*C~'(\u2030)'),
                cex=1.25
) 

# Add 95% ellipses to plot 
plotGroupEllipses(siber.example, n = 100, p.interval = 0.95,
                  lty = 1, lwd = 2)

# Calculate summary statistics for each group: TA, SEA and SEAc
group.ML <- groupMetricsML(siber.example)
print(group.ML) 


# Calculate the various Layman metrics on each of the communities
community.ML <- communityMetricsML(siber.example) 
print(community.ML)


# Fitting Bayesian models to the data
# options for running jags
parms <- list() #makes an empty list
parms$n.iter <- 2 * 10^4   # number of iterations to run the model for 
parms$n.burnin <- 1 * 10^3 # discard the first set of values
parms$n.thin <- 10     # thin the posterior by this many
parms$n.chains <- 2        # run this many chains

# define the priors 
priors <- list()
priors$R <- 1 * diag(2)
priors$k <- 2
priors$tau.mu <- 1.0E-3

# fit the ellipses which uses an Inverse Wishart prior
# on the covariance matrix Sigma, and a vague normal prior on the 
# means. Fitting is via the JAGS method.
ellipses.posterior <- siberMVN(siber.example, parms, priors)


# The posterior estimates of the ellipses for each group can be used to
# calculate the SEA.B for each group.
SEA.B <- siberEllipses(ellipses.posterior)

par(mar=c(2.5,3.3,0,0), oma=c(0.3,0.3,0.3,0.3), mgp=c(2,0.7,0)) 

# Black dot represents SEAc - 50, 95, 99% credible intervals
siberDensityPlot(SEA.B, xticklabels = c(expression(paste(italic("Host"))),
                                        expression(paste(italic("Symbiont")))),
                 ylim=c(0,12),
                 ylab = expression("Standard Ellipse Area " ('\u2030' ^2) ),
                 xlab=NULL,
                 bty = "o",
                 las = 1
)


# Add stars for the ML (maximum likelihood) estimated SEAc
points(1:ncol(SEA.B), group.ML[3,], col="black", pch = 8, cex=1.1)


# Calculate some credible intervals 
cr.p <- c(0.95, 0.99) 


# Call to hdrcde:hdr using lapply()
SEA.B.credibles <- lapply(
  as.data.frame(SEA.B), 
  function(x,...){tmp<-hdrcde::hdr(x)$hdr},
  prob = cr.p)
SEA.B.credibles

# Do similar to get the modes
SEA.B.modes <- lapply(
  as.data.frame(SEA.B), 
  function(x,...){tmp<-hdrcde::hdr(x)$mode},
  prob = cr.p, all.modes=T)
SEA.B.modes


### Ellipse overlap ------------------------------------------

# Ellipses referenced with "x.y": x = community, y = group 
ellipse1 <- "1.1" 
ellipse2 <- "1.2"


### Overlap metric (units: ‰^2)

# Overlap of the maximum likelihood fitted standard ellipses
sea.overlap <- maxLikOverlap(ellipse1, ellipse2, siber.example, 
                             p.interval = 0.40, n = 100) 
sea.overlap


# 40% ellipse overlap as a proportion of group 1 (host) and group 2 (symbiont) area 
prop.sea.over.1 <- sea.overlap[3] / (sea.overlap[1])
prop.sea.over.1

prop.sea.over.1 <- sea.overlap[3] / (sea.overlap[2])
prop.sea.over.1


# Overlap of maximum likelihood 95% ellipses
ellipse95.overlap <- maxLikOverlap(ellipse1, ellipse2, siber.example, 
                                   p.interval = 0.95, n = 100)
ellipse95.overlap 


# 95% ellipse overlap as a proportion of group 1 (host) and group 2 (symbiont) area 
prop.95.over.1 <- ellipse95.overlap[3] / (ellipse95.overlap[1])
prop.95.over.1

prop.95.over.2 <- ellipse95.overlap[3] / (ellipse95.overlap[2])
prop.95.over.2


### Bayesian Overlap 

# Options for running jags
parms <- list()
parms$n.iter <- 2 * 10^4  
parms$n.burnin <- 1 * 10^3 
parms$n.thin <- 10    
parms$n.chains <- 2      

# Define the priors
priors <- list()
priors$R <- 1 * diag(2)
priors$k <- 2
priors$tau.mu <- 1.0E-3

ellipses.posterior <- siberMVN(siber.example, parms, priors)

bayes.overlap <- bayesianOverlap(ellipse1, ellipse2, ellipses.posterior,
                                   draws = 100, p.interval = NULL, n = 100)


# Set plot parameters
par(mar=c(3,3.3,1,1), oma=c(0.5,0.5,0.5,0.5), mgp=c(2,0.7,0))

# Histogram of overlap area estimates
hist(bayes.overlap[,3], breaks=10)

# Mode of overlap area (units: ‰^2)
overlap.modes <- lapply(
  as.data.frame(bayes.overlap), 
  function(x,...){tmp<-hdrcde::hdr(x)$mode},
  prob = cr.p, all.modes=T)
overlap.modes

# Overlap as proportion of group 1 area (host)
bayes.prop.over.1 <- (bayes.overlap[,3] / bayes.overlap[,1])

# Calculate some credible intervals 
cr.p <- c(0.95, 0.99) # vector of quantiles

# Call to hdrcde:hdr using lapply()
overlap.prop.1.credibles <- lapply(
  as.data.frame(bayes.prop.over.1), 
  function(x,...){tmp<-hdrcde::hdr(x)$hdr},
  prob = cr.p)
overlap.prop.1.credibles

# Do similar to get the modes
overlap.prop.1.modes <- lapply(
  as.data.frame(bayes.prop.over.1), 
  function(x,...){tmp<-hdrcde::hdr(x)$mode},
  prob = cr.p, all.modes=T)
overlap.prop.1.modes


# Overlap as proportion of group 2 area (symbiont)
bayes.prop.over.2 <- (bayes.overlap[,3] / bayes.overlap[,2])

# Calculate some credible intervals 
cr.p <- c(0.95, 0.99) # vector of quantiles

# Call to hdrcde:hdr using lapply()
overlap.prop.2.credibles <- lapply(
  as.data.frame(bayes.prop.over.2), 
  function(x,...){tmp<-hdrcde::hdr(x)$hdr},
  prob = cr.p)
overlap.prop.2.credibles

# Do similar to get the modes
overlap.prop.2.modes <- lapply(
  as.data.frame(bayes.prop.over.2), 
  function(x,...){tmp<-hdrcde::hdr(x)$mode},
  prob = cr.p, all.modes=T)
overlap.prop.2.modes
