# Supplementary material for: Changes within the coral symbiosis underpin seasonal trophic plasticity in reef corals
Source: ISME Commun. 2025 Mar 14;5(1):ycae162. doi: 10.1093/ismeco/ycae162 (PMC11931219; doi:10.1093/ismeco/ycae162)
Supplement: Supplemental_Script2_Cheietal2024_HERSBootstrap_ycae162 [file supplemental_script2_cheietal2024_hersbootstrap_ycae162.zip]

Archive with 1 entries (1 files):
- Supplemental_Script2_Cheietal2024_HERSBootstrap_ycae162.R
