# Supplementary material for: Changes within the coral symbiosis underpin seasonal trophic plasticity in reef corals
Source: ISME Commun. 2025 Mar 14;5(1):ycae162. doi: 10.1093/ismeco/ycae162 (PMC11931219; doi:10.1093/ismeco/ycae162)
Supplement: Supplemental_Script2_Cheietal2024_HERSBootstrap_ycae162 [file supplemental_script2_cheietal2024_hersbootstrap_ycae162.zip › Supplemental_Script2_Cheietal2024_HERSBootstrap_ycae162.R]

################################
# Coral niche modeling with HERS bootstrapping, modified from Fox et al. 2023
#
# Fox MD, Guillaume-Castel R, Edwards CB, Glanz J, Gove JM, Green JAM, et al. 
# Ocean currents magnify upwelling and deliver nutritional subsidies to reef-building 
# corals during El Niño heatwaves. Sci Adv. 2023; 9:eadd5032.
#
# Used in Chei et al. - Changes within the coral symbiosis underpin seasonal trophic 
# plasticity in reef corals
################################

# Clean global environment 
rm(list=ls())
graphics.off()

setwd("~/Desktop/Seasonality Bootstrapping/")

library(ggplot2)
library(patchwork)
library(dplyr)
library(SIBER)
library(car)
library(purrr)
library(tidyr)
library(scales)
library(Cairo) 
library(grid) 

newtheme <- theme_classic() + theme(text = element_text(size=11,family="Arial"))+
  theme(axis.text.x = element_text(size=11,colour="black"), axis.text.y = element_text(size=11,colour="black"))+
  theme(plot.margin = unit(c(5.5,5.5,5.5,20), "pt"))+
  theme(panel.border = element_rect(colour = "black", fill=NA, size=1))+
  theme(panel.background = element_blank())+
  theme(axis.line = element_blank())

# Load data with SIBER headers: iso1, iso2, group == H(host) or S(symbiont), and community == 1(Wet Season) or 2(Dry Season)
# Data split into genus for speed of analysis
dat <- read.csv("AcroBootstrapping.csv",header=T)
dat <- read.csv("PorBootstrapping.csv",header=T)
dat <- read.csv("PlatyBootstrapping.csv",header=T)
dat <- read.csv("GoniBootstrapping.csv",header=T)
dat <- read.csv("MontBootstrapping.csv",header=T)
dat <- read.csv("OulaBootstrapping.csv",header=T)
dat <- read.csv("PavBootstrapping.csv",header=T)

# Plot to check data
ggplot(dat,aes(iso1,iso2,color=as.factor(community),shape=group))+geom_point()


# Resample data and make new object
n <-dat %>% group_by(group,community) %>% summarize(N=sum(!is.na(iso1))) %>% ungroup() %>% arrange(community)


# Nest the data for resampling 
nested <- dat %>%  group_by(group,community) %>% nest() %>% ungroup() %>% arrange(community) %>% 
  mutate(n=c(49,49,28,28)) 
  #add sample sizes for each group/community - change as necessary


# Initialize lists to hold iterative data
boots<-list()
HERSlist <- list()
vars<-c("Wet", "Dry")

# Define host and sym permutations for overlap calcs (need one unique set per "var" (e.g. site/season/genus))
hosts<-c("1.H","2.H")
syms<-c("1.S","2.S")

#########################################################

n=10000 
for(i in 1:n){  
  cat(i,fill=T)
  
  # Randomly sample each of the source populations with replacement for the number of samples for each group
  samps<-nested %>% mutate(samp=map2(data,n,sample_n,replace=T))
  
  # Unnest iterative sampled lists -- this generates 1 new df with randomly sampled data for each group,community, iso1 and iso2
  samps2<-samps %>% dplyr::select(-data) %>% unnest(samp) %>% dplyr::select(-n) %>% 
    dplyr::select(iso1,iso2,group,community) #reorder the colunmns
  samps2<-as.data.frame(samps2)
  
  ##### Create a siber object with the resampled data and calculate overlaps
  sib.boot<-createSiberObject(samps2)
  
  # Calculate overlaps and HERS score for each group based on the newly re-sampled SIBER data frame
  
  for(k in 1:var.num){
    host<-hosts[k]
    sym<-syms[k]
    
    # Use NULL to estimate overlap of Maxliklihood standard ellipses
    boot.overlap <- as.data.frame(t(maxLikOverlap(host, sym, sib.boot, p.interval = NULL, n = 100)))
    boot.overlap$Season <-vars[k] ### adds your tracking variable for each iteration of the loop
    
    # Calculate overlap of 95% ellipses
    boot.overlap_0.95 <- as.data.frame(t(maxLikOverlap(host, sym, sib.boot, p.interval = 0.95, n = 100)))
    boot.overlap_0.95$Season<-vars[k] 
    
    # Calculate overlap as the proportion of the host SEAc (group 1) for each ellipse
    boot.overlap$Prop <-as.numeric((boot.overlap[3]/(boot.overlap[1]))^exp(-(boot.overlap[3])/(boot.overlap[2])))
    
    boot.overlap_0.95$Prop<-as.numeric((boot.overlap_0.95[3]/(boot.overlap_0.95[1]))^exp(-(boot.overlap_0.95[3])/(boot.overlap_0.95[2])))
    
    # Calculate HERS score using both 40% and 95% ellipses
    HERS <- ((boot.overlap$Prop)+(boot.overlap_0.95$Prop))/2
    HERSboots <- (as.data.frame(HERS))
    HERSboots$Season <- vars[k]
    
    # Gather results into list                             
    boots[[length(boots)+1]] <- boot.overlap
    HERSlist[[length(HERSlist)+1]] <- HERSboots
  }
  
}

boots <- do.call("rbind", HERSlist) 

# Save the bootstrap results
# write.csv(boots,file="BootstrapHERS_AllGenera.csv")


##########################################################

# Load in results from saved csv 
allgenera <- read.csv("BootstrapHERS_AllGenera.csv", header = T) 

# Combine season and genus into one column
allgenera$Season.Genus <- paste(allgenera$Season, allgenera$Genus)

colnames(allgenera)<-c("HERS","Season","Genus", "Season.Genus")

# Create mode function to calculate mode of each distribution of different metrics
getmode <- function(v) {
  uniqv <- unique(v)
  uniqv[which.max(tabulate(match(v, uniqv)))]
}

# Calculate summary statstics for each genus and season
bootstrap.ci<-allgenera%>%
  group_by(Season.Genus) %>% 
  summarize(Mean.prop = mean(HERS,na.rm=TRUE),
            Median.prop = median(HERS,na.rm=TRUE),
            Mode = getmode(HERS),
            prop.95.upper = quantile(HERS,0.95), # 90% CI
            prop.95.lower = quantile(HERS,0.05),
            prop.75.upper = quantile(HERS,0.875),
            prop.75.lower = quantile(HERS,0.125))


### Subset the credible intervals 

shift.ci <- subset(bootstrap.ci, subset = Season.Genus %in% c("AcroporaWet", "AcroporaDry",
                                                              "PavonaWet", "PavonaDry", 
                                                              "PoritesWet", "PoritesDry"))
nosig.ci <- subset(bootstrap.ci, subset = Season.Genus %in% c("GonioporaWet", "GonioporaDry",
                                                              "MontiporaWet", "MontiporaDry",
                                                              "OulastreaWet","OulastreaDry",
                                                              "PlatygyraWet", "PlatygyraDry"))

### Subset data for the density plot 

shift_subset <- subset(allgenera, subset = Genus %in% c("Acropora", "Pavona", "Porites"))
shift_subset <- shift_subset %>% arrange(factor(Genus, levels = c("Acropora","Pavona","Porites")))

nosig_subset <- subset(allgenera, subset = Genus %in% c("Montipora", "Goniopora", "Oulastrea", "Platygyra"))
nosig_subset <- nosig_subset %>% arrange(factor(Genus, levels = c("Goniopora", "Montipora", "Oulastrea", "Platygyra")))

### Color palettes 

ShiftPalette <- c("#009175", "#00CBA7", 
                  "#7523F1","#A093D0", 
                  "#C7007C", "#Ef0096") 
NoSigPalette <- c("#E47720","#E69E00", 
                  "#007702","#00B408",
                  "#0079FA","#00C2F9", 
                  "#B70228","#E60100")


### Plot the genera with significant plasticity shifts #####

# Bootstrapped HERS scores with error bars
shift_main<-ggplot(shift.ci,aes(x=Mean.prop, y = Season.Genus, xmin=prop.95.lower,xmax=prop.95.upper,
                                color=as.factor(Season.Genus)))+
  geom_errorbarh(data=shift.ci,mapping=aes(x=Mean.prop,y=as.factor(Season.Genus),
                                           xmin=prop.75.lower,xmax=prop.75.upper),size=3.5,height=0)+
  geom_errorbarh(size=1.5,height=0)+
  geom_point(aes(fill=as.factor(Season.Genus)),size=3,pch=21,col='black')+
  scale_fill_manual(values = ShiftPalette)+  
  scale_color_manual(values = ShiftPalette)+
  xlab(expression('HERS Score'))+
  scale_x_continuous(breaks=c(0,0.2,0.4,0.6,0.8,1),limits=c(0,1))+
  newtheme+
  theme(legend.position = "none", 
        axis.title.y=element_blank(),
        plot.title = element_text(size=22))+
  geom_text(data=shift.ci, mapping=aes(x=Mean.prop,y=Season.Genus,
                                       label=round(Mean.prop,2),vjust=-0.6,hjust=.5),
            color = ShiftPalette)
shift_main

# Density plot 
shiftdens <-axis_canvas(shift_main,axis="x")+
  geom_density(data=shift_subset,mapping=aes(x=HERS,color=as.factor(Season.Genus),fill = Season.Genus),  
               alpha=0.05,size=1)+
  scale_color_manual(values = ShiftPalette)+
  scale_fill_manual(values = ShiftPalette)
shiftdens


# Combine the plots
sigshift.plot<-insert_xaxis_grob(shift_main,shiftdens,grid::unit(.5,"null"),position="top")
ggdraw(sigshift.plot)


### Plot the genera without significant plasticity shifts #####

# Bootstrapped HERS scores with error bars
nosig_main<-ggplot(nosig.ci,aes(x=Mean.prop, y = Season.Genus, xmin=prop.95.lower,xmax=prop.95.upper,
                                color=as.factor(Season.Genus)))+
  geom_errorbarh(data=nosig.ci,mapping=aes(x=Mean.prop,y=as.factor(Season.Genus),
                                           xmin=prop.75.lower,xmax=prop.75.upper),size=3.5,height=0)+
  geom_errorbarh(size=1.5,height=0)+
  geom_point(aes(fill=as.factor(Season.Genus)),size=3,pch=21,col='black')+
  scale_fill_manual(values = NoSigPalette)+  
  scale_color_manual(values = NoSigPalette)+
  xlab(expression('HERS Score'))+
  scale_x_continuous(breaks=c(0,0.2,0.4,0.6,0.8,1),limits=c(0,1))+
  newtheme+
  theme(legend.position = "none", 
        axis.title.y=element_blank(),
        plot.title = element_text(size=22))+
  geom_text(data=nosig.ci, mapping=aes(x=Mean.prop,y=Season.Genus,
                                       label=round(Mean.prop,2),vjust=-0.6,hjust=.5),
            color = NoSigPalette)
nosig_main

# Density plot 
nosigdens <-axis_canvas(nosig_main,axis="x")+
  geom_density(data=nosig_subset,mapping=aes(x=HERS,color=as.factor(Season.Genus),fill = Season.Genus), 
               alpha=0.05,size=1)+
  scale_color_manual(values=(NoSigPalette))+
  scale_fill_manual(values=(NoSigPalette))
nosigdens

# Combine the plots 
overlap.plot<-insert_xaxis_grob(nosig_main,nosigdens,grid::unit(.5,"null"),position="top")
ggdraw(overlap.plot)
