# Supplementary material for: Changes within the coral symbiosis underpin seasonal trophic plasticity in reef corals
Source: ISME Commun. 2025 Mar 14;5(1):ycae162. doi: 10.1093/ismeco/ycae162 (PMC11931219; doi:10.1093/ismeco/ycae162)
Supplement: Dataset_Cheietal_2024_ycae162 [file dataset_cheietal_2024_ycae162.xlsx]

## Sheet: Sheet1
Genus	Site	Rep	Type	Season	d13C	d15N	%N	%C	C:N
MONT	PSS	1	H	Wet	-16.5	9.3	4.23	18.83	4.45154
OULA	PSS	1	H	Wet	-14.3876	10.9	5.79	38.29	6.61313
PAV	PSS	1	S	Wet	-17.3504	7.1	9.26	46.75	5.0486
POR	PSS	3	H	Wet	-14.7251	10.1	3.91	20.34	5.20205
POR	PSS	1	S	Wet	-13.6362	8.1	7.26	44.8	6.1708
PAV	PSS	2	S	Wet	-17.4772	7.8	8.21	47.12	5.73934
POR	PSS	4	H	Wet	-13.74	8.7	5.29	28.28	5.34594
PAV	PSS	4	H	Wet	-18.8889	7.9	8.34	36.22	4.34293
PAV	PSS	2	H	Wet	-17.4709	8.7	7.17	33.21	4.6318
POR	PSS	4	S	Wet	-13.3456	8.6	8.15	47.43	5.81963
PAV	PSS	3	S	Wet	-15.3244	8.3	7.1	48.73	6.86338
PAV	PSS	3	H	Wet	-15.6504	9.3	6.59	25.49	3.86798
POR	PSS	2	H	Wet	-14.4431	9	3.5	21.59	6.16857
OULA	PSS	1	S	Wet	-14.0519	7.4	6.37	39.31	6.17111
ACRO	PSS	1	H	Wet	-15.3347	7.5	4.17	19.17	4.59712
PAV	PSS	1	H	Wet	-17.4562	7.8	8.35	39.3	4.70659
PAV	PSS	4	S	Wet	-18.5515	6.5	9.26	48.86	5.27646
POR	YTTN	3	S	Wet	-13.5921	7.71	5.59	36.38	6.50805
PAV	YTTN	1	H	Wet	-15.7304	8.39	6.75	48.24	7.14667
POR	YTTN	1	S	Wet	-12.5492	7.96	4.81	28.33	5.88981
PAV	YTTN	1	S	Wet	-15.33	7.902	8.06	48.31	5.9938
POR	YTTN	4	S	Wet	-12.3328	8.9576	7.08	42.16	5.9548
POR	YTTN	1	H	Wet	-13.6287	7.9553	4.4	25.75	5.85227
POR	YTTN	3	H	Wet	-13.8797	7.6518	4.27	27.4	6.41686
POR	YTTN	2	H	Wet	-15.1471	7.8282	4.65	28.29	6.08387
POR	YTTN	4	H	Wet	-13.1722	9.0011	3.68	24.38	6.625
PLATY	PSS	3	H	Wet	-14.1451	9.393	4.62	25.18	5.45022
PLATY	PSS	3	S	Wet	-13.7563	7.0003	5.66	41.44	7.32155
POR	YTTN	2	S	Wet	-14.9882	7.594	7.27	44.24	6.08528
PAV	YTTN	2	S	Wet	-17.1074	7.0055	6.63	41.74	6.29563
PAV	YTTN	2	H	Wet	-16.7316	8.388	8.58	38.91	4.53497
GONI	KLT	1	H	Wet	-17.4172	10.149	7.67	40.48	5.27771
GONI	KLT	2	S	Wet	-15.3461	8.564	10.41	48.15	4.62536
GONI	KLT	2	H	Wet	-16.9161	8.4989	8.34	38.47	4.61271
POR	KLT	2	H	Wet	-16.7698	8.7585	3.67	18.02	4.91008
POR	KLT	2	S	Wet	-16.4558	7.0367	3.99	17.78	4.45614
GONI	KLT	1	S	Wet	-16.3543	10.134	10.07	50.02	4.96723
PLATY	KLT	5	H	Wet	-14.8984	10.22	4.07	17.82	4.37838
PLATY	KLT	3	S	Wet	-13.3541	6.6166	9.03	41	4.54042
PLATY	KLT	5	S	Wet	-13.967	6.5999	3.48	17.64	5.06897
PLATY	KLT	2	S	Wet	-14.1554	6.0489	4.68	25.07	5.35684
PLATY	KLT	3	H	Wet	-14.2026	9.967	4.72	21.16	4.48305
PLATY	KLT	4	H	Wet	-14.903	10.447	4.53	20.08	4.43267
PLATY	KLT	2	H	Wet	-15.0584	9.883	4.47	18.48	4.13423
PLATY	KLT	1	H	Wet	-16.729	9.506	3.85	14.92	3.87532
PLATY	KLT	4	S	Wet	-14.2805	7.4085	6.23	31.37	5.03531
PLATY	KLT	1	S	Wet	-15.5644	6.7067	5.95	31.41	5.27899
PAV	KLT	4	H	Wet	-16.0955	8.3627	9.44	34.68	3.67373
PAV	PSTT	1	H	Wet	-16.6291	10.707	8.4	31.34	3.73095
POR	PSTT	1	H	Wet	-14.9417	10.207	2.83	14.13	4.99293
POR	PSTT	1	S	Wet	-13.8801	10.256	6.34	33.34	5.25868
PAV	PSTT	1	S	Wet	-16.6661	8.4468	8.19	40.69	4.96825
POR	TC	1	S	Wet	-13.7074	7.6066	8.58	40.8	4.75524
POR	TC	1	H	Wet	-15.0631	9.103	5.05	23.45	4.64356
OULA	TC	3	S	Wet	-14.6167	10.784	10.14	44.02	4.34122
OULA	TC	2	H	Wet	-16.0701	11.22	5.79	26.98	4.65976
OULA	TC	3	H	Wet	-14.7733	12.19	6.62	24.61	3.71752
OULA	TC	4	S	Wet	-16.6674	7.1071	4.17	24.4	5.85132
OULA	TC	4	H	Wet	-16.7493	10.447	5.73	29.34	5.12042
OULA	TC	2	S	Wet	-14.9671	4.4603	6.55	50.33	7.68397
POR	ABER	3	S	Wet	-17.1279	3.8472	6.53	49.06	7.51302
POR	ABER	4	H	Wet	-17.5836	8.2439	4.88	24.47	5.01434
POR	ABER	4	S	Wet	-18.1004	4.384	6.48	41.19	6.35648
POR	ABER	5	S	Wet	-17.2367	5.1554	7.16	48.44	6.76536
POR	ABER	5	H	Wet	-17.1311	8.3986	4.84	25.12	5.19008
OULA	YC	2	H	Wet	-14.9717	10.605	3.39	21.14	6.23599
OULA	YC	2	S	Wet	-14.127	7.0554	4.99	47.79	9.57715
OULA	YC	1	H	Wet	-13.2441	10.35	3.39	27.22	8.0295
OULA	YC	1	S	Wet	-12.7759	4.8441	4.15	38.67	9.31807
POR	CCP	2	S	Wet	-15.5181	9.995	5.51	40.6	7.36842
POR	CCP	2	H	Wet	-16.0242	9.979	3.44	23.08	6.7093
POR	CCP	3	S	Wet	-14.7843	9.567	5.14	34.98	6.80545
POR	CCP	3	H	Wet	-15.5622	10.3	3.91	24.22	6.19437
POR	TWT	1	S	Wet	-15.9095	5.0177	7.93	51.51	6.49559
POR	TWT	1	H	Wet	-16.1951	6.1124	5.6	30.77	5.49464
POR	ABER	3	H	Wet	-17.6152	6.5058	6.23	35.12	5.63724
PAV	CLP	1	S	Wet	-15.9119	8.8618	7.25	47.87	6.60276
PAV	CLP	1	H	Wet	-15.9258	10.563	7.27	39.53	5.43741
PAV	NSWW	1	S	Wet	-15.6963	5.6464	8.54	54.6	6.39344
GONI	KLS	2	S	Wet	-15.2077	10.364	8.97	50.52	5.63211
GONI	KLS	2	H	Wet	-16.0908	13.126	6.04	35.93	5.94868
GONI	KLS	1	H	Wet	-16.3181	9.3829	5.8	34.14	5.88621
GONI	KLS	3	H	Wet	-14.3913	9.1223	6.93	38.28	5.52381
ACRO	KLS	1	S	Wet	-14.7193	8.3202	8.14	51.76	6.35872
MONT	KLS	4	S	Wet	-16.2206	8.3529	6.6	46.92	7.10909
MONT	KLS	3	S	Wet	-15.9619	7.8652	7.12	51.35	7.21208
POR	KLS	3	S	Wet	-13.6438	10.97	6.04	40.57	6.71689
PAV	KLS	4	H	Wet	-17.4913	11.074	8.06	33.96	4.2134
POR	KLS	3	H	Wet	-14.901	11.568	4.39	24.28	5.53075
POR	KLS	1	S	Wet	-13.3674	10.037	6.49	40.51	6.24191
PAV	KLS	2	S	Wet	-17.7066	7.2465	7.86	40.55	5.15903
POR	KLS	4	H	Wet	-14.6241	11.866	4.34	20.96	4.82949
MONT	KLS	4	H	Wet	-15.5238	10.208	5.54	23.41	4.22563
ACRO	KLS	5	S	Wet	-15.8215	8.5313	5.81	35.64	6.13425
POR	KLS	1	H	Wet	-15.6251	8.4918	5.93	29.75	5.01686
PAV	KLS	2	H	Wet	-17.757	10.886	7.72	33.72	4.36788
MONT	KLS	3	H	Wet	-15.2415	10.653	5.03	21.34	4.24254
ACRO	KLS	3	S	Wet	-14.4304	8.6206	7.84	51.95	6.62628
ACRO	KLS	4	H	Wet	-15.3407	7.351	4.36	22.51	5.16284
ACRO	KLS	4	S	Wet	-15.1241	6.7748	9.18	54.29	5.91394
ACRO	KLS	1	H	Wet	-15.0235	10.5	5.34	27.27	5.10674
PAV	KLS	1	S	Wet	-16.9995	9.669	7.69	42.48	5.52406
PAV	KLS	1	H	Wet	-17.0184	11.348	7.83	33.28	4.25032
ACRO	KLS	3	H	Wet	-14.438	8.7243	4.55	21.49	4.72308
MONT	KLS	2	S	Wet	-17.3792	7.2143	7.35	49.81	6.77687
MONT	KLS	2	H	Wet	-16.2914	9.889	4.28	19.07	4.45561
ACRO	KLS	5	H	Wet	-15.8551	8.2442	4.97	21.72	4.37022
ACRO	KLS	1	H	Wet	-14.9107	8.5046	4.94	22.57	4.56883
MONT	KLS	1	H	Wet	-15.9952	9.932	4.77	21.14	4.43187
MONT	KLS	1	S	Wet	-17.1624	8.1614	7.76	50.62	6.5232
ACRO	KLS	1	S	Wet	-15.2942	9.873	7.25	51.1	7.04828
OULA	LLT	1	H	Wet	-15.7089	10.841	5.31	27.76	5.22787
OULA	LLT	1	S	Wet	-14.9837	3.2162	4.28	0.9	0.21028
OULA	LLT	2	H	Wet	-15.2728	11.285	4.48	26.27	5.86384
OULA	LLT	2	S	Wet	-14.2941	4.6209	2.84	18.19	6.40493
ACRO	SOW	1	S	Wet	-16.2536	5.4319	6.9	47.32	6.85797
ACRO	SOW	1	H	Wet	-15.9975	6.7906	4.69	19.76	4.21322
ACRO	SOW	2	S	Wet	-16.9906	6.1486	7.37	47.85	6.49254
ACRO	SOW	2	H	Wet	-16.6371	7.0792	4.74	22.35	4.71519
ACRO	SOW	3	S	Wet	-16.3849	4.5339	8.05	47.62	5.91553
ACRO	SOW	3	H	Wet	-15.8535	6.3836	4.53	20.91	4.61589
POR	SOW	1	S	Wet	-19.238	2.8507	8.46	37.65	4.45035
POR	SOW	1	H	Wet	-18.5811	5.7944	4.09	23.77	5.81174
MONT	SOW	2	H	Wet	-19.144	7.7045	4.01	18.24	4.54863
PAV	SOW	1	S	Wet	-18.5334	4.6355	6.32	35.16	5.56329
PAV	SOW	1	H	Wet	-18.2987	6.6325	5.28	23.82	4.51136
PAV	SOW	2	S	Wet	-19.9886	2.4922	8.4	37.35	4.44643
PAV	SOW	2	H	Wet	-20.1716	6.0738	7.86	32.61	4.14885
PAV	SOW	5	S	Wet	-16.0408	4.0231	7.7	37.43	4.86104
PAV	SOW	5	H	Wet	-16.2365	6.2055	5.98	30.25	5.05853
PLATY	SOW	1	S	Wet	-17.9559	5.5406	8.95	43.69	4.88156
PLATY	SOW	1	H	Wet	-18.0134	9.061	4.04	16.54	4.09406
POR	SOB	2	S	Wet	-14.8638	6.1351	7.64	38.7	5.06545
POR	SOB	2	H	Wet	-15.2459	8.0361	4.75	24.39	5.13474
POR	SOB	1	S	Wet	-17.4878	4.4856	6.68	34.29	5.13323
POR	SOB	1	H	Wet	-17.9049	5.5437	3.51	15.9	4.52991
MONT	SOB	1	S	Wet	-20.541	3.8257	7.91	41.95	5.30341
MONT	SOB	1	H	Wet	-19.1282	7.4828	4.49	18.95	4.22049
GONI	NEE	1	H	Wet	-16.6783	10.431	4.98	27.31	5.48394
POR	NEE	1	H	Wet	-15.4092	9.256	2.33	11.77	5.0515
POR	NEE	3	S	Wet	-15.9292	10.306	7.59	39.62	5.22003
GONI	NEE	1	S	Wet	-15.3877	8.6986	5.68	30.73	5.41021
POR	NEE	3	H	Wet	-16.1845	9.982	4.21	20.9	4.96437
POR	NEE	7	S	Wet	-16.5678	9.197	8.18	39.86	4.87286
POR	NEE	1	S	Wet	-14.0859	7.9047	6.49	36.12	5.56549
POR	NEE	2	H	Wet	-17.0821	9.938	4.96	21.94	4.42339
POR	NEE	8	H	Wet	-14.5575	9.573	5.07	24.54	4.84024
POR	NEE	2	S	Wet	-16.9182	8.8719	7.62	37.82	4.96325
POR	NEE	8	S	Wet	-13.7876	8.6158	5.19	29.2	5.6262
GONI	PSS	1	H	Wet	-16.2589	7.9819	4.6	24.98	5.43043
GONI	PSS	1	S	Wet	-15.6883	8.4179	3.68	20.75	5.63859
GONI	PSS	2	H	Wet	-16.1674	7.5881	7.25	42.36	5.84276
GONI	PSS	2	S	Wet	-15.5648	8.199	10.16	53.06	5.22244
GONI	PSS	3	H	Wet	-15.9581	7.9232	6.12	34.48	5.63399
GONI	PSS	3	S	Wet	-15.1832	8.7404	8.98	47.13	5.24833
GONI	PSS	4	H	Wet	-15.1131	8.0844	4.58	26.52	5.79039
GONI	PSS	4	S	Wet	-14.5658	9.128	5.88	31.82	5.41156
POR	NEE	6	S	Wet	-14.9247	10.453	6.33	32.75	5.17378
POR	NEE	4	H	Wet	-15.6406	10.869	2.48	12.8	5.16129
POR	NEE	7	H	Wet	-14.5843	10.864	2.66	14.86	5.58647
POR	NEE	6	H	Wet	-15.0288	10.192	4.07	19.7	4.84029
POR	NEE	4	S	Wet	-15.5435	9.749	5.31	25.63	4.82674
POR	NEE	5	H	Wet	-15.7481	7.2756	2.45	15.41	6.2898
POR	NEE	5	S	Wet	-14.7683	6.9545	3.9	23.63	6.05897
MONT	PP	5	S	Wet	-17.1859	5.8799	5.64	38.65	6.85284
MONT	PP	4	S	Wet	-17.487	5.6132	6.98	47.41	6.79226
POR	PP	5	H	Wet	-15.1593	8.625	2.95	17.05	5.77966
POR	PP	5	S	Wet	-13.7618	7.0348	6.99	43.51	6.22461
POR	PP	4	S	Wet	-12.9432	8.2508	8.26	46.87	5.67433
ACRO	PP	2	H	Wet	-15.2619	7.6622	5.23	34.58	6.61185
ACRO	PP	4	S	Wet	-14.0019	7.5286	7.01	47.49	6.77461
POR	PP	2	H	Wet	-15.4935	7.8861	4	26.67	6.6675
ACRO	PP	3	H	Wet	-14.4301	7.7623	3.68	19.82	5.38587
ACRO	PP	4	H	Wet	-14.1126	7.3506	3.95	20.92	5.2962
MONT	PP	4	H	Wet	-16.6344	7.2579	4.25	22.79	5.36235
MONT	PP	2	S	Wet	-16.7482	7.5312	7.87	47.92	6.08895
POR	PP	3	S	Wet	-15.4755	7.9024	7.68	45.52	5.92708
PLATY	PP	4	H	Wet	-16.4009	5.4918	4.22	19.23	4.55687
ACRO	PP	1	H	Wet	-15.932	7.0165	5.85	35.1	6
POR	PP	1	H	Wet	-13.1561	8.8616	5.18	30.29	5.84749
ACRO	PP	2	S	Wet	-14.9493	7.7779	9.28	63.33	6.82435
POR	PP	1	S	Wet	-12.111	7.5351	8.36	48.68	5.82297
PAV	PP	2	S	Wet	-15.2016	7.3051	10.61	53.37	5.03016
MONT	PP	1	H	Wet	-15.2889	7.9137	4.97	26.44	5.31992
PAV	KSCS	7	H	Wet	-16.1132	8.6083	8.33	35.5	4.2617
PAV	KSCS	5	H	Wet	-14.5479	8.733	7.99	44.19	5.53066
GONI	KSCS	1	S	Wet	-14.1168	8.8343	9.03	48.32	5.35105
ACRO	KSCS	1	S	Wet	-13.3454	11.85	7.26	33	4.54545
PLATY	KSCS	3	S	Wet	-11.5295	6.5936	8.01	46.17	5.76404
ACRO	KSCS	1	H	Wet	-15.633	8.2509	3.07	15.63	5.09121
PAV	KSCS	2	S	Wet	-17.3346	8.1738	8.67	50.44	5.81776
GONI	KSCS	2	S	Wet	-15.0294	8.9945	11.5	60.4	5.25217
POR	KSCS	4	S	Wet	-11.9756	9.634	8.25	50.73	6.14909
PLATY	KSCS	3	H	Wet	-12.5685	10.245	4.28	22.36	5.2243
GONI	KSCS	1	H	Wet	-13.2393	8.3759	7.09	19.61	2.76587
PAV	KSCS	2	H	Wet	-18.7081	9.464	7.52	34.79	4.62633
POR	KSCS	6	H	Wet	-14.679	7.246	3.78	21.43	5.66931
PAV	KSCS	4	H	Wet	-16.2117	9.225	8.47	36.7	4.33294
PAV	NSWW	1	H	Wet	-16.1919	8.0191	5.83	31.42	5.38937
PLATY	KLS	3	H	Wet	-16.2814	9.603	4.87	19.81	4.06776
PLATY	KLS	2	S	Wet	-11.6136	7.523	5.51	26.97	4.89474
PLATY	KLS	2	H	Wet	-12.0809	10.16	4.11	22.3	5.42579
PLATY	KLS	5	H	Wet	-14.5506	10.277	4.02	21.64	5.38308
PLATY	KLS	1	H	Wet	-15.1701	9.313	4.14	24.65	5.95411
PLATY	KLS	3	S	Wet	-14.6429	9.2672	7.48	36.65	4.89973
PLATY	KLS	5	S	Wet	-14.3025	5.1997	3.28	17.85	5.44207
PLATY	KLS	1	S	Wet	-14.6691	8.713	5.54	34.82	6.2852
PAV	KLS	4	S	Wet	-17.2288	8.1122	7.72	44.51	5.76554
GONI	KLS	1	S	Wet	-15.0652	10.374	9.55	51.1	5.35079
GONI	KLS	3	S	Wet	-14.3908	8.3766	10.21	54.38	5.32615
POR	KLS	4	S	Wet	-13.7904	11.477	5.97	34.76	5.82245
MONT	SOW	2	S	Wet	-19.9508	4.1459	9.44	51.72	5.47881
ACRO	KC	1	S	Wet	-16.3593	8.2587	7.38	43.94	5.95393
ACRO	KC	1	H	Wet	-16.4331	8.1154	4.02	18.67	4.64428
POR	KC	1	S	Wet	-16.0038	8.4176	5.51	29.5	5.3539
POR	KC	2	S	Wet	-13.5228	8.4373	3.78	20.36	5.38624
POR	KC	3	S	Wet	-14.9828	9.76	6	33.2	5.53333
POR	KC	4	S	Wet	-15.3954	9.936	6.46	31.2	4.82972
GONI	HLK	1	S	Wet	-14.6307	8.9298	5.54	27.29	4.92599
GONI	HLK	2	S	Wet	-15.6161	10.554	6.95	36.75	5.28777
ACRO	GIS	2	S	Wet	-17.0937	8.2873	8.43	49.83	5.91103
ACRO	GIS	1	S	Wet	-16.0017	8.7304	7.57	45.91	6.06473
POR	GIS	3	S	Wet	-15.9139	8.4255	8.96	44.48	4.96429
POR	GIS	4	S	Wet	-15.7812	9.262	5.43	26.24	4.83241
POR	KC	1	H	Wet	-16.9458	9.308	3.71	17.63	4.75202
POR	KC	2	H	Wet	-14.6099	8.0249	4.81	27.97	5.81497
POR	KC	3	H	Wet	-15.7327	10.161	4.3	18.59	4.32326
POR	KC	4	H	Wet	-15.6755	10.944	3.23	15.66	4.8483
POR	GIS	3	H	Wet	-16.0489	9.533	3.93	19.7	5.01272
POR	GIS	4	H	Wet	-15.4218	10.673	4.29	20.59	4.79953
ACRO	GIS	1	H	Wet	-16.2019	8.3692	4.05	18.8	4.64198
ACRO	GIS	2	H	Wet	-17.3261	8.9573	4.47	19.24	4.30425
GONI	HLK	1	H	Wet	-15.3469	9.312	5.47	26.07	4.766
GONI	HLK	2	H	Wet	-16.6889	10.392	5.04	27.68	5.49206
GONI	KSCS	2	H	Wet	-15.911	8.6548	6.69	39.6	5.91928
POR	LCP	3	H	Wet	-15.1344	10.169	3.42	21.96	6.42105
GONI	LCP	3	H	Wet	-15.4508	9.201	5.88	31.44	5.34694
POR	LCP	2	S	Wet	-13.5831	9.721	3.39	20.39	6.01475
POR	LCP	2	H	Wet	-13.9898	9.86	3.24	20.23	6.24383
GONI	LCP	3	S	Wet	-14.5147	10.254	9.07	51.59	5.68798
POR	LCP	3	S	Wet	-15.4889	9.676	7.29	46.36	6.3594
POR	LCP	4	S	Wet	-12.7335	10.118	5.6	31.7	5.66071
POR	LCP	4	H	Wet	-13.9734	10.499	3.98	19.81	4.97739
PAV	LCP	1	S	Wet	-13.7716	9.91	6.96	41.42	5.95115
PAV	KSCS	1	S	Wet	-15.8168	6.8752	4.44	22.18	4.9955
PAV	KSCS	6	S	Wet	-17.2872	6.8234	9.46	45.99	4.86152
PAV	LCP	1	H	Wet	-14.8689	9.659	2.62	14.94	5.70229
PAV	KSCS	1	H	Wet	-16.4125	7.7538	8.43	35.3	4.18743
PAV	KSCS	3	S	Wet	-16.7025	6.7926	8.12	48.35	5.95443
PAV	KSCS	5	S	Wet	-14.1763	8.0243	7.96	45.11	5.66709
PLATY	KSCS	1	S	Wet	-11.356	6.9309	8.37	42.33	5.05735
PAV	KSCS	6	H	Wet	-17.068	7.9558	8.81	38.02	4.31555
PLATY	PP	2	S	Wet	-12.9691	7.5046	8	43.43	5.42875
PAV	KSCS	3	H	Wet	-16.3984	8.5109	7.6	32.74	4.30789
PAV	KSCS	4	S	Wet	-15.7293	7.829	7.95	46.03	5.78994
POR	KSCS	4	H	Wet	-12.829	8.9334	3.81	21.37	5.60892
PLATY	KSCS	1	H	Wet	-12.1879	10.461	4.92	26.77	5.44106
PAV	KSCS	7	S	Wet	-14.6687	8.1584	9.8	48.93	4.99286
POR	KSCS	6	S	Wet	-14.4964	6.631	6.43	36.37	5.6563
POR	TSW	1	S	Wet	-15.8863	7.3557	8.72	46.84	5.37156
POR	TSW	3	H	Wet	-14.8679	7.1284	4.41	27.97	6.3424
POR	TSW	3	S	Wet	-14.6498	6.8067	5.69	36.58	6.42882
PLATY	TSW	3	S	Wet	-12.7928	7.9938	4.42	26.97	6.10181
PLATY	TSW	3	H	Wet	-13.1004	10.072	5.39	28.62	5.30983
PLATY	TSW	4	S	Wet	-11.0167	8.3869	6.55	40.39	6.16641
PLATY	TSW	4	H	Wet	-12.2185	9.499	5.67	28.73	5.06702
PAV	TSW	3	S	Wet	-15.7656	8.1075	5.7	34.79	6.10351
POR	TSW	1	H	Wet	-15.9015	8.4904	8.86	39.61	4.47065
PAV	TSW	2	H	Wet	-16.5357	8.458	8.76	37.75	4.30936
PAV	TSW	2	S	Wet	-16.5421	6.5874	9.03	47.12	5.21816
PAV	TSW	3	H	Wet	-15.2757	8.9824	7.2	31.92	4.43333
POR	TSW	4	H	Wet	-13.3878	8.2656	4.57	29.4	6.43326
POR	TSW	4	S	Wet	-12.5	8.3	5.06	32.19	5.5
GONI	LCP	1	S	Wet	-14.1	9.6	8.73	51.29	5
GONI	LCP	1	H	Wet	-15.7	9.1	6.44	36.93	4.9
MONT	BLU	2	S	Wet	-17.7739	6.816	8.24	50	6.06796
PAV	BLU	1	S	Wet	-17.4502	5.482	8.74	40.42	4.62471
MONT	BLU	2	H	Wet	-16.608	8.7478	7.59	30.72	4.04743
PLATY	BLU	2	H	Wet	-14.1062	9.2876	3.77	20.15	5.34483
PAV	BLU	2	S	Wet	-19.2169	5.6373	8.1	42.52	5.24938
PAV	BLU	1	H	Wet	-17.7207	9.851	8.69	38.53	4.43383
MONT	BLU	4	S	Wet	-15.3037	6.9632	5.95	41.81	7.02689
ACRO	BLU	3	S	Wet	-17.1276	7.2199	7.35	53.63	7.2966
MONT	BLU	4	H	Wet	-14.7615	8.701	5.66	24.81	4.38339
PLATY	BLU	1	H	Wet	-14.901	9.788	3.62	14.71	4.06354
MONT	BLU	3	H	Wet	-16.7649	8.6027	6.37	28.39	4.45683
POR	BLU	5	S	Wet	-15.4845	7.87	6.73	41.98	6.23774
MONT	BLU	3	S	Wet	-22.87	7.4116	8	80.2	10.025
PAV	BLU	2	H	Wet	-19.042	8.0884	7.45	31.56	4.23624
ACRO	BLU	1	S	Wet	-16.5958	7.2926	8.76	47.06	5.37215
ACRO	BLU	3	H	Wet	-16.2751	7.3576	5.89	26.72	4.5365
POR	BLU	5	H	Wet	-15.4795	6.9927	3.39	19.78	5.83481
PLATY	BLU	1	S	Wet	-13.1867	7.2831	6.9	45.04	6.52754
PLATY	BLU	2	S	Wet	-12.7915	7.0166	6.7	44.54	6.64776
ACRO	BLU	1	H	Wet	-16.4461	6.8541	4.48	18.62	4.15625
GONI	BLU	3	H	Wet	-15.8877	9.321	7.5	35.37	4.716
POR	BLU	1	H	Wet	-15.3207	7.9621	3.71	20.84	5.61725
GONI	BLU	1	S	Wet	-16.0043	8.4346	9.67	48.12	4.97622
GONI	BLU	2	H	Wet	-15.3765	8.5244	7.59	35.08	4.62187
POR	BLU	1	S	Wet	-15.4873	7.4123	3.85	22.25	5.77922
MONT	BLU	5	S	Wet	-17.294	6.6333	7.59	48.76	6.42424
GONI	BLU	1	H	Wet	-15.9479	8.7142	6.86	31.37	4.57289
GONI	BLU	3	S	Wet	-16.0689	8.123	10.71	52.12	4.86648
GONI	BLU	2	S	Wet	-15.3959	7.9111	8.24	43.95	5.33374
MONT	BLU	5	H	Wet	-18.1578	8.5498	6.2	27.57	4.44677
POR	LC	4	S	Wet	-15.9793	6.1524	6.78	34.85	5.14012
POR	LC	3	H	Wet	-15.3417	9.2335	4.77	20.91	4.38365
POR	LC	1	S	Wet	-17.3248	6.4643	7.71	34.06	4.41764
POR	LC	3	S	Wet	-16.0291	7.804	7.85	36.87	4.69682
POR	LC	1	H	Wet	-15.7608	9.845	3.68	18.54	5.03804
POR	LC	5	H	Wet	-16.5532	7.17	4.4	22.8	5.18182
POR	LC	5	S	Wet	-17.3958	6.07	5.82	28.3	4.86254
POR	LC	4	H	Wet	-17.0469	7.77	3.59	19.1	5.32033
POR	LC	1	S	Wet	-16.7558	5.55	7.56	32.1	4.24603
POR	NEE	10	H	Wet	-15.2359	7.6955	3.05	17.25	5.65574
POR	NEE	9	H	Wet	-15.1654	8.3377	7.97	45.96	5.76662
POR	NEE	9	S	Wet	-16.1933	7.9064	6.56	35.15	5.35823
POR	NEE	10	S	Wet	-13.5123	7.9787	4.94	26.53	5.37045
PLATY	KKT	2	H	Wet	-16.7287	10.026	5.61	28.84	5.14082
PLATY	KKT	2	S	Wet	-13.3077	7.434	8.94	47.63	5.32774
PLATY	KKT	1	H	Wet	-15.3792	11.115	5.94	25.85	4.35185
PLATY	KKT	1	H	Wet	-14.9891	10.253	3.8	17.22	4.53158
PLATY	KKT	3	H	Wet	-15.4209	10.216	4.67	21.28	4.55675
PLATY	KKT	2	H	Wet	-14.4369	10.126	5.09	22.51	4.4224
PLATY	KKT	1	S	Wet	-14.5715	7.771	7.92	39.87	5.03409
PLATY	KKT	3	S	Wet	-14.3582	7.9171	7.22	40.68	5.63435
PLATY	KKT	1	S	Wet	-14.2144	7.1597	3.14	18.49	5.88854
PLATY	KKT	2	S	Wet	-16.0991	8.803	7.15	34.54	4.83077
PAV	KKT	5	S	Wet	-14.6776	8.8971	6.93	41.58	6
POR	KKT	6	H	Wet	-15.654	10.423	3.74	20.34	5.4385
POR	KKT	6	S	Wet	-15.8456	9.2	6.5	37.63	5.78923
PAV	KKT	5	H	Wet	-15.2112	10.807	5.51	24.32	4.41379
PAV	KKT	4	S	Wet	-17.9361	8.5108	9.31	45.85	4.92481
PAV	KKT	2	H	Wet	-17.6375	10.378	6.6	26.49	4.01364
POR	KKT	7	S	Wet	-15.0252	9.619	5.34	28.63	5.36142
POR	WP	8	S	Wet	-20.3863	5.3314	6.14	30.07	4.89739
PAV	KKT	3	H	Wet	-16.6475	10.871	7.56	29.21	3.86376
POR	WP	8	H	Wet	-18.1843	9.949	3.78	15.27	4.03968
PAV	KKT	2	H	Wet	-15.8781	10.605	8.53	33.07	3.87691
PAV	KKT	2	S	Wet	-15.9663	7.7635	8.07	45.28	5.6109
PAV	KKT	3	S	Wet	-17.5071	8.9772	4.34	23.88	5.5023
POR	NEE	9	S	Wet	-16.4112	9.165	8.69	41.52	4.77791
POR	KKT	7	H	Wet	-15.4784	12.185	4.51	19.7	4.36807
PAV	KKT	1	S	Wet	-17.9473	8.4248	8.12	44.05	5.42488
PAV	KKT	4	H	Wet	-17.6875	10.393	8	32.36	4.045
POR	LKW	3	S	Wet	-12.9701	8.9258	6.65	35.33	5.31278
ACRO	LKW	1	H	Wet	-17.6995	8.8861	3.74	16.54	4.42246
MONT	KKT	2	H	Wet	-16.7011	11.044	5.91	24.6	4.16244
MONT	LKW	1	H	Wet	-14.0399	10.724	6.27	26.68	4.25518
GONI	KKT	2	S	Wet	-17.8876	8.2661	7.67	35.14	4.58149
ACRO	LKW	1	S	Wet	-18.4279	8.1568	7.34	43.51	5.92779
POR	KKT	5	S	Wet	-18.9844	7.2375	5.34	23.87	4.47004
ACRO	NEE	2	S	Wet	-16.1323	10.14	5.15	31.51	6.11845
ACRO	NEE	2	H	Wet	-15.6938	10.622	4.54	19.28	4.2467
GONI	KKT	2	H	Wet	-17.8153	10.847	4.23	21.61	5.10875
POR	WP	2	S	Wet	-15.5564	10.722	3.41	17.45	5.1173
MONT	LKW	1	S	Wet	-13.3477	9.145	5.64	33.91	6.01241
POR	LKW	4	S	Wet	-12.7932	11.586	3.73	19.04	5.10456
POR	LC	1	H	Wet	-16.4458	7.7329	4.38	22.2	5.06849
POR	KKT	5	H	Wet	-17.8975	10.8	4.4	20.38	4.63182
MONT	KKT	2	S	Wet	-18.9297	8.83	6.09	33.75	5.54187
POR	LKW	4	H	Wet	-13.7121	10.7	1.8	9.93	5.51667
POR	NEE	9	H	Wet	-16.4659	10.8	3.95	18.6	4.70886
POR	LKW	3	H	Wet	-13.568	10.5	3.15	16.31	5.17778
POR	WP	2	H	Wet	-16.4858	10.1	1.58	7.99	5.05696
MONT	TWP	2	S	Wet	-17.531	8.19	1.89	12.63	6.68254
PAV	TWP	3	S	Wet	-14.7248	7.53	7.71	43.7	5.66796
MONT	TWP	2	H	Wet	-16.4239	10.2	4.03	17.04	4.22829
GONI	WP	2	S	Wet	-15.6573	10.4	9.5	47.25	4.97368
GONI	WP	3	S	Wet	-16.5232	8.71	7.62	40.81	5.35564
POR	TWP	4	S	Wet	-14.0971	10.5	3.8	20.16	5.30526
PAV	TWP	3	H	Wet	-15.1806	9.8	6.73	26.97	4.00743
ACRO	TWP	1	S	Wet	-16.6232	8.38	5.71	35.86	6.28021
PAV	WP	2	S	Wet	-18.6125	6.46	5.17	25.06	4.8472
ACRO	TWP	1	H	Wet	-16.4894	8.95	3.26	15.28	4.68712
OULA	WP	3	S	Wet	-16.3936	3.4	5.14	34.29	6.67121
POR	WP	3	S	Wet	-16.1364	8.69	2.51	12.77	5.08765
POR	WP	2	S	Wet	-17.0467	7.9	4.83	23.98	4.9648
OULA	WCKT	4	S	Wet	-17.099	4.52	6.4	33.6	5.25
OULA	WP	3	H	Wet	-16.4752	10.5	4.53	23.94	5.28477
GONI	WP	3	H	Wet	-16.8528	8.92	4.4	22.74	5.16818
POR	TWP	4	H	Wet	-14.8039	10.3	2.24	12.39	5.53125
PAV	WP	2	H	Wet	-18.7934	8.66	7.73	32.45	4.19793
OULA	WCKT	4	H	Wet	-17.23	10.5	3.37	15.97	4.73887
GONI	WP	2	H	Wet	-16.8067	9.2	6.53	32.48	4.97397
POR	WP	3	H	Wet	-16.868	11.2	1.85	8.73	4.71892
POR	WP	1	S	Wet	-15.3705	9.1	4.61	24.44	5.30152
MONT	WP	1	S	Wet	-17.291	8.49	6.96	46.4	6.66667
PAV	WP	1	S	Wet	-17.8944	7.28	5.66	34.68	6.12721
OULA	WP	1	S	Wet	-16.5599	4.68	5.48	38.37	7.00182
POR	WP	1	H	Wet	-15.9571	9.9	3.55	18.31	5.15775
GONI	WP	1	S	Wet	-18.0051	7.09	9.72	47.88	4.92593
OULA	WP	1	H	Wet	-16.4066	11.1	3.28	18.33	5.58841
MONT	WP	1	H	Wet	-16.3616	10.1	3.43	16.79	4.89504
GONI	WP	1	H	Wet	-18.9374	7.79	5.83	26.79	4.5952
PAV	WP	1	H	Wet	-17.8605	9.8	4.51	18.38	4.07539
POR	WP	2	H	Wet	-17.3526	9.7	3.36	16.3	4.85119
POR	HLK	4	H	Wet	-14.4794	10.141	5.12	25.21	4.92383
POR	HLK	3	S	Wet	-13.8393	8.7637	0	21.66	0
POR	HLK	4	S	Wet	-14.0978	8.249	7.3	44.2	6.05479
POR	HLK	1	S	Wet	-15.5244	6.8913	3.63	22.79	6.27824
POR	HLK	3	H	Wet	-14.9737	13.212	4.3	19.24	4.47442
POR	HLK	1	H	Wet	-15.7532	10.163	4.06	19.5	4.80296
ACRO	MLC (HHP)	1	H	Wet	-13.6575	10.558	7.87	32.23	4.0953
ACRO	MLC (HHP)	1	S	Wet	-14.4776	10.041	7.35	60.76	8.26667
POR	HLK	3	H	Wet	-15.5	8.5	3.44	21.54	5.4
PAV	HLK	2	S	Wet	-17.3	9.4	8.12	48.64	5.1
POR	HLK	3	S	Wet	-15.1	8.5	4.52	27.49	5.2
GONI	HLK	2	S	Wet	-13.5	10.3	7.71	46.65	5.2
GONI	HLK	1	H	Wet	-15.6	8.9	8.2	42.16	4.4
PLATY	LKW	2	H	Wet	-11.2	11.5	5.21	30.64	5
POR	HLK	1	H	Wet	-15.3	9.2	2.54	12.12	4.1
OULA	LKW	1	H	Wet	-14.9	10.7	5.14	38.44	6.4
PAV	HLK	2	H	Wet	-17.5	10.3	8.58	35.29	3.5
ACRO	LKW	1	H	Wet	-16.9	10	4.29	19.25	3.8
PLATY	LKW	3	S	Wet	-11.9	8.6	7.84	39.4	4.3
MONT	LLT	1	S	Wet	-18.3	8.7	6.75	50.44	6.4
PAV	HLK	1	S	Wet	-16.8	8.5	7.62	45.64	5.1
PLATY	KLS	1	H	Wet	-14.5	10.4	5.2	23.58	3.9
PAV	HLK	3	S	Wet	-14.8	9	7.44	46.23	5.3
PLATY	LKW	3	H	Wet	-12.7	11.3	4.43	23.55	4.6
POR	HLK	2	S	Wet	-15	8.7	7.07	37.07	4.5
ACRO	LKW	1	S	Wet	-17	8.1	7.38	44.36	5.2
POR	HLK	1	S	Wet	-14.1	7.9	5.95	33.69	4.9
GONI	KC	1	H	Wet	-17.8	5.1	6.15	38.03	5.3
OULA	LKW	1	S	Wet	-13.7	7.8	2.45	15.52	5.4
ACRO	LKW	2	H	Wet	-16.7	9.5	4.21	19.44	4
OULA	HLK	1	S	Wet	-14.5	7.3	4.7	38.95	7.1
ACRO	KLS	1	H	Wet	-15.8	9.3	5	24.44	4.2
PAV	HLK	3	H	Wet	-15.4	9.7	8.55	36.35	3.6
GONI	HLK	1	S	Wet	-15.1	8.8	10.39	52.89	4.4
PAV	HLK	1	H	Wet	-16.9	9.5	8.1	44.27	4.7
POR	HLK	2	H	Wet	-16.1	9.3	2.88	14.59	4.3
MONT	LLT	1	H	Wet	-18.3	9.4	5.04	39.54	6.7
PLATY	LKW	2	S	Wet	-10.1	8.4	6.01	33.23	4.7
PAV	TPC	1	S	Wet	-17	9.8	7.63	51.11	5.7
ACRO	KLS	1	S	Wet	-16	8.6	7.98	54.52	5.9
GONI	KC	1	S	Wet	-17.6	10	7.92	48.39	5.2
PLATY	KLS	1	S	Wet	-14.4	7.8	6.48	40.24	5.3
ACRO	KLS	2	H	Wet	-14.7	9.5	4.7	20.81	3.8
MONT	HLK	1	H	Wet	-14.9	9.1	5.04	22.36	3.8
ACRO	LKW	2	S	Wet	-16.3	9.5	7.49	50.81	5.8
ACRO	KLS	2	S	Wet	-14.6	9	4.84	51.02	9
MONT	HLK	1	S	Wet	-15.3	8.1	7.37	49.51	5.8
OULA	HLK	1	H	Wet	-14.9	11.4	4.77	38.51	6.9
GONI	HLK	2	H	Wet	-13.9	10.4	4.03	20.4	4.3
PAV	TPC	1	H	Wet	-17.3	11	6.27	34.95	4.8
POR	KSCS	1	H	Wet	-14.2	9.1	4.04	24.03	5.1
POR	KSCS	2	H	Wet	-13.6	9.5	4.78	25.56	4.6
PLATY	KSCS	2	S	Wet	-12.1	8.2	4.62	31	5.8
PLATY	KSCS	2	H	Wet	-13	10.1	4.48	24.86	4.8
POR	KSCS	5	H	Wet	-15.2	7.7	3.96	23.97	5.2
POR	KSCS	3	H	Wet	-14.3	8.2	3.8	24.05	5.4
POR	KSCS	1	S	Wet	-13.9	8.7	5.91	37.33	5.4
POR	KSCS	5	S	Wet	-14.9	6.4	7.58	45.77	5.2
POR	KSCS	3	S	Wet	-13.5	8.6	7.08	41.21	5
POR	KSCS	2	S	Wet	-12.7	8.6	7.44	42.8	4.9
POR	TSW	5	S	Wet	-13.4	6.8	7.18	41.82	5
POR	TSW	2	S	Wet	-13.9	7.1	7.13	43.41	5.2
POR	TSW	2	H	Wet	-14.3	8.2	4.58	26.96	5
PLATY	TSW	2	H	Wet	-13.9124	9.328	5.58	28.03	5.0233
GONI	TSW	3	S	Wet	-15.678	8.8401	8.76	47.24	5.39269
GONI	TSW	3	H	Wet	-15.9841	9.0669	6.4	37.76	5.9
POR	TSW	5	H	Wet	-13.8966	7.6701	4.44	24.97	5.62387
POR	TSW	6	S	Wet	-15.2886	6.972	6.39	37.81	5.91706
PLATY	TSW	2	S	Wet	-13.7911	7.5715	5.91	39.17	6.62775
POR	TSW	6	H	Wet	-15.4805	7.702	3.81	25.34	6.65092
ACRO	PSS	1	S	Wet	-15.5298	7.5672	8.29	53.88	6.4994
MONT	PSS	1	S	Wet	-17.2766	7.6259	6.94	47.68	6.87032
POR	PSS	3	S	Wet	-14.0089	8.8724	4.65	28.28	6.08172
POR	PSS	2	S	Wet	-13.4971	8.9779	6.94	41.47	5.9755
POR	PSS	1	H	Wet	-14.3295	8.7583	4.8	24.05	5.01042
PLATY	PSS	1	H	Wet	-13.7688	9.2984	4.55	20.73	4.55604
PLATY	PSS	1	S	Wet	-13.0032	8.0506	6.25	36.94	5.9104
OULA	PSS	2	S	Wet	-14.3448	7.772	3.48	28.14	8.08621
OULA	PSS	2	H	Wet	-14.3999	10.794	3.89	27.62	7.10026
PLATY	PP	4	S	Wet	-16.7452	6.1593	6.89	31.13	4.51814
PAV	PP	4	S	Wet	-16.4449	5.4702	8.5	36.28	4.26824
PAV	PP	4	H	Wet	-17.0083	7.0787	6.7	25.83	3.85522
POR	PP	4	H	Wet	-14.0784	7.1607	3.95	19.47	4.92911
MONT	PP	1	S	Wet	-16.2147	5.8879	6.83	39.91	5.84334
POR	PP	3	H	Wet	-15.0832	5.5764	5.03	22.72	4.5169
MONT	PP	5	H	Wet	-16.7929	7.4368	3.71	17.35	4.67655
MONT	PP	2	H	Wet	-16.3223	8.9358	4.48	20.77	4.63616
PAV	PP	3	S	Wet	-16.3495	6.021	7.11	32.57	4.58087
ACRO	PP	1	S	Wet	-16.0713	5.9338	5.79	38.46	6.64249
PAV	PP	1	H	Wet	-16.9418	4.6244	6.82	26.06	3.82111
PAV	PP	2	H	Wet	-16.4427	7.1479	7.31	29.89	4.08892
PAV	PP	3	H	Wet	-17.0929	7.4472	7.55	30.26	4.00795
MONT	PP	6	H	Wet	-16.4406	9.53	3.72	15.5	4.16667
GONI	PP	1	S	Wet	-15.461	8.4879	6.9	29.6	4.28986
GONI	PP	1	H	Wet	-16.4107	7.3795	5.36	30.05	5.60634
MONT	PP	6	S	Wet	-17.2539	4.4827	6.15	31.47	5.11707
MONT	PP	3	S	Wet	-17.3634	5.6947	6.22	32.29	5.19132
POR	PP	2	S	Wet	-14.501	5.513	6.43	29.11	4.52722
MONT	PP	3	H	Wet	-16.673	8.069	3.21	13.96	4.34891
PAV	PP	1	S	Wet	-15.4221	6.6228	7.41	31.13	4.20108
PLATY	PP	2	H	Wet	-14.1665	8.298	4.1	18.09	4.4122
ACRO	PP	3	S	Wet	-13.6727	7.9006	6.11	33.27	5.44517
POR	TWT	2	H	Wet	-16.4454	6.86	5.57	28.73	5.15799
POR	TWT	2	S	Wet	-15.8864	2.88	8.37	46.75	5.58542
POR	STAW	3	H	Wet	-14.9307	8.58	4.12	18.47	4.48301
POR	STAW	5	H	Wet	-15.9782	8.76	4.69	22.01	4.69296
POR	STAW	4	S	Wet	-15.8955	4.03	9.04	47.37	5.24004
POR	STAW	1	S	Wet	-15.4413	4.7	11.56	55.7	4.81834
POR	STAW	3	S	Wet	-13.2405	6.68	7.76	46.88	6.04124
POR	STAW	1	H	Wet	-16.4746	8.22	6.24	26.59	4.26122
OULA	WCKT	4	S	Wet	-18.0237	4.4964	8.62	41.98	4.87007
MONT	TWP	3	H	Wet	-14.9617	10.212	5.11	23.78	4.65362
PLATY	TWP	2	S	Wet	-14.1289	7.4077	7.95	44.43	5.58868
PLATY	KKT	5	H	Wet	-15.9289	10.94	5.13	22.99	4.48148
PLATY	WP	1	H	Wet	-15.2405	10.924	4.57	20.07	4.39168
PLATY	KKT	5	S	Wet	-15.2233	9.177	8.41	42.9	5.10107
PLATY	TWP	4	H	Wet	-15.1198	10.805	3.57	14.66	4.10644
PLATY	TWP	3	H	Wet	-14.1658	10.694	3.43	17.05	4.97085
MONT	TWP	3	S	Wet	-15.6234	8.3695	6.75	49.75	7.37037
PLATY	TWP	4	S	Wet	-13.8538	7.4875	6.64	40.02	6.02711
PLATY	WP	1	S	Wet	-14.2904	7.6703	6.44	37.8	5.86957
PLATY	TWP	2	H	Wet	-15.3092	10.935	4.49	23.36	5.20267
PLATY	TWP	3	S	Wet	-13.1517	8.4502	7.53	43.05	5.71713
OULA	WCKT	4	H	Wet	-17.8362	11.541	5.69	29.31	5.15114
OULA	YC	5	S	Wet	-14.3872	5.7905	5.16	34.03	6.59496
POR	NSWW	5	H	Wet	-15.106	7.1518	4.53	25.72	5.6777
POR	NSWW	5	S	Wet	-14.5631	6.1537	8.53	43.87	5.14302
OULA	PSTT	1	S	Wet	-13.5718	9.585	2.29	17.44	7.61572
OULA	PSTT	1	H	Wet	-13.8855	11.259	2.98	19.56	6.56376
MONT	NEHK	5	H	Wet	-17.6644	10.07	4.61	18.98	4.11714
OULA	NEHK	5	S	Wet	-18.1478	6.1869	1.81	11.64	6.43094
MONT	NEHK	5	S	Wet	-19.2365	7.5185	6.64	42.77	6.44127
ACRO	NEHK	2	S	Wet	-14.4129	6.9745	8.75	50.62	5.78514
OULA	NEHK	5	H	Wet	-17.9037	10.611	2.73	14.45	5.29304
ACRO	NEHK	2	H	Wet	-14.6643	7.9939	4.44	20.51	4.61937
POR	ABER	1	S	Wet	-16.1671	4.2213	7.51	42.98	5.72304
POR	ABER	1	H	Wet	-16.8522	6.2977	3.5	16.47	4.70571
POR	STAW	4	H	Wet	-16.7027	7.5085	2.51	12.14	4.83665
POR	STAW	5	S	Wet	-16.0168	4.9957	5.73	31.02	5.41361
OULA	CCP	1	H	Wet	-15.2086	10.316	4.55	27.15	5.96703
OULA	CCP	1	S	Wet	-14.0969	6.5512	4.74	30.5	6.4346
OULA	CCP	2	H	Wet	-15.4561	10.377	4.28	25.84	6.03738
OULA	CCP	2	S	Wet	-15.4105	8.3101	3.23	19.14	5.9257
PAV	CCP	2	H	Wet	-16.7484	10.972	7.45	31.85	4.27517
PAV	CCP	2	S	Wet	-16.6933	8.1127	6.59	35.03	5.31563
POR	CCP	5	H	Wet	-15.4684	9.493	3.14	18.3	5.82803
POR	CCP	5	S	Wet	-14.5213	9.0238	7.36	40.22	5.46467
POR	CCP	4	H	Wet	-16.4865	10.653	3.4	18.85	5.54412
POR	CCP	4	S	Wet	-15.6892	9.349	6.78	31.71	4.67699
OULA	YC	5	H	Wet	-14.5	10.6	3.36	19.2	5.71429
OULA	YC	4	S	Wet	-14.3	7.5	4.01	24.53	6.11721
OULA	YC	4	H	Wet	-14.3	11.9	3.93	22.79	5.79898
POR	TC	4	H	Wet	-15.2	10.5	3.96	22.19	5.60354
OULA	TC	1	S	Wet	-16.6	7	6.42	37.16	5.78816
OULA	TC	2	H	Wet	-15.3	13.6	6	34.48	5.74667
POR	TC	2	H	Wet	-15.5	9.1	4.53	21.55	4.75717
OULA	TC	2	S	Wet	-14.3	1.8	6.91	44.41	6.42692
POR	TC	4	S	Wet	-14.2	8.1	7.39	39.27	5.31394
POR	TC	3	S	Wet	-15.2	7.2	2.55	12.48	4.89412
POR	TC	2	S	Wet	-14.5	9.2	6.59	33.79	5.12747
OULA	TC	1	H	Wet	-16.5	10.4	5.51	28.78	5.22323
POR	TC	3	H	Wet	-15.6	10.7	3.96	19.2	4.84848
PAV	KLT	2	H	Wet	-14.7	9	8.21	32.19	3.92083
PAV	KLT	4	S	Wet	-15.4	6.4	10.92	47.48	4.34799
PAV	KLT	2	S	Wet	-13.7	8.4	9.29	46.86	5.04413
OULA	KLT	1	H	Wet	-16.8	11.7	3.58	22.56	6.30168
PAV	KLT	1	S	Wet	-17.9	5.2	9.79	42.73	4.36466
OULA	KLT	1	S	Wet	-14.1	6.1	5.46	36.85	6.74908
POR	KLT	3	S	Wet	-12.4	7	0.94	4.76	5.06383
PAV	KLT	1	H	Wet	-17	9.3	6.52	26.84	4.11656
POR	KLT	3	H	Wet	-12.9	9.1	2.46	11.04	4.4878
PAV	NSWW	1	S	Wet	-15.4	7.9	7.32	39.62	5.41257
OULA	NSWW	1	H	Wet	-14.5	10.9	4.56	25.87	5.67325
POR	NSWW	2	H	Wet	-14.8	8.1	3.24	18.4	5.67901
PAV	NSWW	3	S	Wet	-15.5	6.3	10.26	48.39	4.71637
POR	NSWW	4	S	Wet	-14.3	7.3	5.29	29.27	5.53308
PAV	NSWW	1	H	Wet	-15.6	8.3	8.13	34.16	4.20172
OULA	NSWW	1	S	Wet	-14	7.8	5.6	41.4	7.39286
POR	NSWW	3	H	Wet	-15.4	9	4.5	21.05	4.67778
POR	NSWW	3	S	Wet	-14.3	8.7	5.74	30.6	5.33101
PAV	NSWW	3	H	Wet	-16	7.6	8.56	36.53	4.26752
POR	NSWW	2	S	Wet	-13.8	8.3	7.47	41.63	5.57296
POR	NSWW	4	H	Wet	-15.1	7.6	3.6	21.52	5.97778
ACRO	BLU	1	H	Wet	-13.7185	8.35989	4.8275	26.633	5.51693
ACRO	BLU	1	S	Wet	-13.3939	7.24812	7.5918	51.1557	6.73828
ACRO	PSS	1	H	Wet	-13.9011	6.74277	4.9325	28.0414	5.68503
ACRO	PSS	1	S	Wet	-13.4953	3.82184	8.3006	48.9391	5.89585
ACRO	BLU	2	H	Wet	-14.885	6.56084	4.4055	24.9868	5.67173
ACRO	BLU	2	S	Wet	-15.2806	5.73206	7.7385	53.3558	6.89485
ACRO	PP	2	H	Wet	-14.2257	7.72315	5.1304	31.5138	6.14256
ACRO	PP	2	S	Wet	-15.1589	6.73266	6.7775	51.8388	7.64866
ACRO	PSS	2	H	Wet	-13.7286	6.73266	4.8178	26.5582	5.51252
ACRO	PSS	2	S	Wet	-13.4345	4.65062	7.5452	50.1356	6.6447
GONI	HHP	3	H	Wet	-16.2405	9.4157	4.4789	25.0648	5.5962
GONI	HHP	3	S	Wet	-15.5038	10.4024	7.7662	48.9361	6.30116
GONI	HHP	4	H	Wet	-15.6427	10.2379	5.945	33.5993	5.65169
GONI	HHP	4	S	Wet	-15.2097	10.8805	7.7319	49.8447	6.44663
OULA	YC	1	S	Wet	-13.8609	8.27632	5.8553	48.8625	8.345
OULA	YTTN	1	S	Wet	-12.9076	6.76061	2.9114	37.0757	12.7347
OULA	YC	1	H	Wet	-14.7522	12.1285	4.8115	26.5785	5.52395
OULA	YTTN	1	H	Wet	-12.9097	10.9385	4.7555	30.4232	6.39748
OULA	YC	2	S	Wet	-14.5505	7.69648	4.2966	37.24	8.66732
OULA	YC	2	H	Wet	-15.24	11.3415	4.4294	22.3623	5.04861
OULA	YC	5	H	Wet	-14.5401	11.7154	4.7461	28.5188	6.00889
OULA	YC	5	S	Wet	-14.1753	7.58458	5.1193	45.4699	8.88205
OULA	YC	6	S	Wet	-15.8385	5.84507	4.6712	42.2908	9.05352
OULA	YC	6	H	Wet	-15.382	11.6143	3.7206	20.3657	5.47377
OULA	YC	7	H	Wet	-14.7227	11.5335	5.1313	32.1479	6.26506
OULA	YC	7	S	Wet	-14.1449	7.56424	4.6484	42.9718	9.24443
MONT	BLU	1	H	Wet	-15.2	9.8	4.2	18.96	4.4507
MONT	BLU	1	S	Wet	-16.2	6.2	5.7	55.85	9.69618
MONT	BLU	2	H	Wet	-17.3	8.5	3.9	17.95	4.57908
MONT	BLU	2	S	Wet	-18.4	5.4	6.1	49.27	7.97249
MONT	BLU	3	H	Wet	-16.2	8.8	3	13.75	4.56811
MONT	BLU	3	S	Wet	-16.2	5.6	5.3	38.8	7.22533
MONT	KSCS	1	H	Wet	-16	10.3	3.2	14.62	4.54037
MONT	KSCS	1	S	Wet	-15.9	6.7	5.6	42.51	7.49735
MONT	KSCS	2	H	Wet	-15.8	10.3	2.4	11.46	4.75519
MONT	KSCS	2	S	Wet	-16	7	3.2	22.69	6.93884
MONT	LCP	2	H	Wet	-15.4	8.4	4.5	20.17	4.45254
MONT	LCP	2	S	Wet	-15.9	5.2	5.5	50.43	9.16909
MONT	LCP	3	H	Wet	-17.6	7.9	2.4	10.01	4.06911
MONT	LCP	3	S	Wet	-18.4	4.7	6.1	45.01	7.37869
MONT	PP	1	H	Wet	-16.1	8.8	4.3	20.08	4.65893
MONT	PP	1	S	Wet	-17.4	5.7	6.6	52.31	7.86617
MONT	PP	2	H	Wet	-17	8.6	4.3	17.65	4.10465
MONT	PP	2	S	Wet	-18.3	4.9	5.5	41.46	7.49729
MONT	PP	3	H	Wet	-17.1	7.9	3.8	17.17	4.50656
MONT	PP	3	S	Wet	-18.2	4.7	6	54.33	8.96535
MONT	KLS	3	S	Dry	-19.9065	5.358	7.02	41.83	5.95869
MONT	KLS	4	H	Dry	-16.2603	8.2011	3.89	17.69	4.54756
PAV	KLS	2	H	Dry	-19.4806	11.9425	10.54	42.48	4.03036
ACRO	KLS	2	S	Dry	-18.8655	8.0004	8.48	54.45	6.42099
ACRO	KLS	2	H	Dry	-17.9338	7.3869	2.99	13.4	4.48161
MONT	KLS	3	H	Dry	-14.9501	8.1715	3.05	14.39	4.71803
PAV	KLS	2	S	Dry	-19.0446	7.2208	6.82	33.9	4.97067
MONT	KLS	4	S	Dry	-17.3126	7.6588	8.61	52.84	6.13705
PAV	NPIN	1	S	Dry	-18.4712	5.4969	8.13	43.28	5.32349
ACRO	NPIN	4	S	Dry	-17.2633	7.1431	7.02	50.3	7.16524
POR	NPIN	1	H	Dry	-17.9389	7.529	3.15	14.8	4.69841
ACRO	NPIN	3	S	Dry	-17.6773	7.1164	7.34	49.45	6.73706
GONI	NPIN	2	H	Dry	-20.4402	8.5126	6.4	30.94	4.83437
ACRO	NPIN	3	H	Dry	-16.0944	7.9374	4.86	20.75	4.26955
MONT	NPIN	3	H	Dry	-17.3816	8.4669	4.15	18.36	4.4241
POR	NPIN	2	H	Dry	-15.6031	7.7329	3.09	13.63	4.411
ACRO	NPIN	1	S	Dry	-16.6209	7.032	6.47	46.76	7.2272
POR	NPIN	4	H	Dry	-18.4943	7.6139	4.37	19.58	4.48055
POR	NPIN	5	S	Dry	-17.4419	8.2847	8.27	41.82	5.05683
GONI	NPIN	2	S	Dry	-20.1626	8.1176	10.39	51.34	4.94129
ACRO	NPIN	1	H	Dry	-15.9072	8.1735	5.34	24.8	4.64419
MONT	NPIN	3	S	Dry	-18.5401	6.291	8.12	46.17	5.68596
POR	NPIN	4	S	Dry	-16.7657	7.369	6.84	35.43	5.17982
MONT	NPIN	1	S	Dry	-18.3178	6.2681	7.66	47.14	6.15405
POR	NPIN	5	H	Dry	-16.7126	9.0034	3.62	17.1	4.72376
MONT	NPIN	1	H	Dry	-17.8152	7.3415	3.31	16.17	4.8852
PAV	NPIN	1	H	Dry	-18.9028	9.2986	7.58	33	4.35356
POR	NPIN	2	S	Dry	-16.7159	8.0377	6.1	32.87	5.38852
POR	NPIN	1	S	Dry	-18.1762	5.926	7.17	29.57	4.12413
ACRO	NPIN	4	H	Dry	-16.3616	8.6016	0	22.09	0
ACRO	LC	1	H	Dry	-17.2867	7.6447	7.64	36.78	4.81414
ACRO	LC	1	S	Dry	-17.7152	5.0598	6.95	48.18	6.93237
PLATY	PSS	1	S	Dry	-16.923	5.6283	5.6	31.15	5.5625
ACRO	BLU	1	H	Dry	-16.9	8	4.8	20.74	4.32083
PAV	BLU	3	S	Dry	-19.3	6.3	5.31	29.27	5.51224
POR	BLU	1	H	Dry	-16.6	7.4	3.29	17.15	5.21277
GONI	BLU	1	S	Dry	-18.1	7.1	11.52	56.17	4.87587
PAV	BLU	2	H	Dry	-18.8	9.3	8.62	34.24	3.97216
POR	BLU	1	S	Dry	-16.6	5.1	5.36	24.68	4.60448
PAV	BLU	3	H	Dry	-19.1	9.3	6.39	24.58	3.84664
GONI	BLU	3	H	Dry	-17.9	8.7	6.74	36	5.34125
ACRO	BLU	3	S	Dry	-16.7	7.4	7.71	57.34	7.43709
POR	BLU	3	H	Dry	-16.9	9.7	3.99	19.36	4.85213
ACRO	BLU	2	H	Dry	-17.1	9.1	5.08	22.89	4.50591
ACRO	BLU	3	H	Dry	-16.3	7.4	4.72	24.36	5.16102
PAV	BLU	1	H	Dry	-18	9	9.85	41.88	4.25178
ACRO	BLU	2	S	Dry	-17.2	7.8	7.98	53.92	6.75689
POR	BLU	3	S	Dry	-17	7.8	7.97	38.32	4.80803
GONI	BLU	2	H	Dry	-18.2	8.8	5.67	26.76	4.71958
MONT	BLU	4	H	Dry	-18.5	8.8	4.66	20.35	4.36695
MONT	BLU	4	S	Dry	-19	6.2	7.23	47.6	6.58368
MONT	BLU	2	H	Dry	-16.9	8.8	5.88	28.66	4.87415
POR	BLU	2	S	Dry	-14.4	9.2	9.58	47.17	4.9238
GONI	BLU	2	S	Dry	-17.4	9.6	10.13	52.17	5.15005
PAV	BLU	1	S	Dry	-17.4	6.1	11.79	47.92	4.06446
GONI	BLU	3	S	Dry	-17.4	8.1	10.51	51.71	4.92008
GONI	BLU	1	H	Dry	-18.5	9.2	6.87	35.73	5.20087
PAV	BLU	2	S	Dry	-18.1	7.6	10.46	50.6	4.83748
ACRO	BLU	1	S	Dry	-16.7	8.3	8.85	56.99	6.43955
MONT	BLU	2	S	Dry	-17.2	6.3	8.62	57.35	6.65313
ACRO	HHP	1	S	Dry	-16.1	9.9	10.44	54.19	5.19061
PAV	HHP	2	H	Dry	-18.4	9	10.35	41.73	4.03188
PAV	WCKT	1	H	Dry	-20.2	9.9	7.7	30.3	3.93506
PAV	WCKT	3	H	Dry	-17.3	11	7.2	28.7	3.98611
ACRO	WCKT	1	S	Dry	-18	7.2	7.8	46.8	6
PAV	WCKT	4	S	Dry	-20.4	5.4	10.1	46.4	4.59406
PAV	WCKT	4	H	Dry	-19.9	9.2	8.5	34.7	4.08235
PAV	WCKT	3	S	Dry	-17.7	8.3	4.9	24.4	4.97959
ACRO	WCKT	1	H	Dry	-17.7	9.8	4.9	21.2	4.32653
PAV	WCKT	1	S	Dry	-20.3	6.7	10.5	47.1	4.48571
GONI	HHP	2	H	Dry	-17.4	9.4	4.8	23.5	4.89583
PAV	HHP	1	S	Dry	-18.3	6	11.9	51.8	4.35294
POR	HHP	3	H	Dry	-16	7.8	4.3	21.2	4.93023
GONI	HHP	1	S	Dry	-18	7.9	9.7	53.3	5.49485
GONI	HHP	3	H	Dry	-16.9	10.2	6.9	32	4.63768
POR	HHP	3	S	Dry	-16.3	7.1	9.1	44.2	4.85714
GONI	HHP	3	S	Dry	-16.3	9.8	9.8	50	5.10204
GONI	HHP	1	H	Dry	-17.5	9.4	4.7	21.1	4.48936
GONI	HHP	2	S	Dry	-16.7	9.3	9.6	52	5.41667
ACRO	HHP	1	H	Dry	-17	9.3	5.9	27.6	4.67797
PAV	HHP	2	S	Dry	-17.6	8.1	10.4	46.3	4.45192
GONI	PSS	2	S	Dry	-18.6	8.1	11.2	49.1	4.38393
GONI	PSS	2	H	Dry	-18.3	9.6	6.1	31.4	5.14754
GONI	PSS	3	S	Dry	-17.8	6.6	9.4	49.8	5.29787
GONI	PSS	3	H	Dry	-18.3	10.1	2.6	17	6.53846
POR	PSS	1	S	Dry	-13.7	8.2	9.8	47	4.79592
POR	PSS	1	H	Dry	-13.8	11.4	5.4	24.7	4.57407
POR	PSS	2	S	Dry	-13.8	7.1	11.8	47.3	4.00847
POR	PSS	2	H	Dry	-13.7	12.1	3.4	19.1	5.61765
POR	PSS	3	S	Dry	-13.2	7.2	6	30.5	5.08333
POR	PSS	3	H	Dry	-13.5	9.1	4.3	23.7	5.51163
GONI	PSS	3	S	Dry	-17.7	7	8.9	50.4	5.66292
GONI	PSS	3	H	Dry	-18.2	8.7	3.3	18.7	5.66667
PLATY	PSS	2	S	Dry	-16	6.2	4.6	23.2	5.04348
PLATY	PSS	2	H	Dry	-15.7	11.3	3.9	20.2	5.17949
PLATY	PSS	3	S	Dry	-14.7	8.4	1.5	8.7	5.8
PLATY	PSS	3	H	Dry	-14.6	11.2	2.4	14.6	6.08333
PLATY	PSS	1	S	Dry	-17.3	5.4	3.3	16.3	4.93939
PLATY	PSS	1	H	Dry	-16.4	11.1	3	17.2	5.73333
POR	PP	3	S	Dry	-15.9	5.7	8.3	42	5.06024
POR	PP	3	H	Dry	-15.9	8.9	3.1	17.6	5.67742
POR	PP	2	S	Dry	-15.1	7.3	3.8	20.2	5.31579
POR	PP	2	H	Dry	-14.8	9.2	2.4	13.8	5.75
ACRO	PP	2	S	Dry	-17.1	7.5	6.8	51	7.5
ACRO	PP	2	H	Dry	-17.5	8.1	3.5	18.2	5.2
PAV	PP	3	S	Dry	-17	6.2	9	47.5	5.27778
PAV	PP	3	H	Dry	-17.4	9.1	8.9	35.8	4.02247
PAV	PP	1	S	Dry	-18.6	4.8	9.5	46.8	4.92632
PAV	PP	1	H	Dry	-19	7.4	7.4	30.8	4.16216
PAV	PP	2	S	Dry	-18.2	6.7	7.9	45.1	5.70886
ACRO	KKT	3	H	Dry	-15.5	7.1	4.8	20.9	4.35417
PAV	KKT	2	H	Dry	-17.8	8.1	8.19	31.54	3.85104
OULA	HLK	2	S	Dry	-15.3215	6.496	6.7	37.36	5.57612
POR	HLK	2	H	Dry	-15.4	7.6	3.33	18.18	5.45946
ACRO	KKT	3	S	Dry	-16.6	7.5	8.22	52.46	6.382
PLATY	HLK	2	S	Dry	-13.1	6.9	8.03	36.22	4.51059
PAV	HLK	4	H	Dry	-19.2	7.5	7.52	28.73	3.82048
PAV	HLK	4	S	Dry	-19.2	6.3	10.26	46.21	4.5039
PLATY	KKT	2	S	Dry	-14.8	7.2	8.15	41.23	5.0589
PLATY	KKT	1	S	Dry	-15.7	6.4	8.1	41.15	5.08025
GONI	KKT	1	H	Dry	-18.8	6.1	5.85	27.42	4.68718
PAV	KKT	2	S	Dry	-18.1	7.1	9.23	48.43	5.24702
ACRO	KKT	2	S	Dry	-17.7	5.5	12.96	46.03	3.5517
PLATY	HLK	2	H	Dry	-13.7	12.7	4.42	21.09	4.77149
POR	HLK	1	H	Dry	-14.2	10	4.69	26.17	5.57996
PLATY	HLK	1	S	Dry	-14.7	7.3	7.25	36.6	5.04828
PLATY	HLK	3	H	Dry	-15.1	11.1	4.97	24.49	4.92757
PLATY	HLK	4	H	Dry	-16.7	10.5	4.18	17.92	4.28708
PLATY	WP	3	S	Dry	-15.5	6.5	8.4	37.75	4.49405
POR	HLK	1	S	Dry	-13.8	9	7.03	37.94	5.39687
POR	HLK	1	H	Dry	-17.6	8.5	8	31.84	3.98
PLATY	HLK	4	S	Dry	-16.4	7.9	8.97	43.34	4.83166
OULA	HLK	2	H	Dry	-14.6258	12.346	5.1	29.37	5.75882
GONI	KKT	1	S	Dry	-18.7	6.7	9.37	46.87	5.00213
POR	KKT	1	H	Dry	-14.2	8.3	4.15	19.21	4.62892
POR	KKT	1	S	Dry	-14	8.4	6.99	33.52	4.79542
POR	HLK	2	S	Dry	-15.2	7.7	8.05	39.44	4.89938
POR	HLK	1	S	Dry	-17.6	6.6	9.21	44.95	4.88056
ACRO	KKT	2	H	Dry	-17.5	9.4	5.76	26.07	4.52604
ACRO	WP	1	H	Dry	-17.2	9.2	4.73	25.32	5.35307
PLATY	KKT	1	H	Dry	-15.8	10.7	5.01	22.19	4.42914
POR	WP	1	H	Dry	-15.2	8.8	5.45	27.59	5.06239
POR	NSWW	2	H	Dry	-15.7	8.8	4.49	25.86	5.75947
PLATY	KKT	2	H	Dry	-15.4	10.2	4.89	20.36	4.1636
GONI	STAW	3	H	Dry	-20.3	6.9	5.81	25.44	4.37866
GONI	STAW	3	S	Dry	-20.7	6.5	7.99	40.03	5.01001
GONI	STAW	1	H	Dry	-20.5	6.8	5.92	26.33	4.44764
GONI	STAW	1	S	Dry	-20.8	6.7	10.22	47.37	4.63503
PAV	PP	2	H	Dry	-18.5	8.3	8.1	35	4.32099
ACRO	PP	1	S	Dry	-15.6	7.2	7	49.8	7.11429
ACRO	PP	1	H	Dry	-15.7	8.2	4.7	23.2	4.93617
MONT	PP	2	S	Dry	-18.9326	5.134	7.62	45.78	6.00787
MONT	PP	2	H	Dry	-18.4352	7.46	6.33	29.02	4.58452
MONT	PP	1	S	Dry	-18.0533	6.44	8.89	51.01	5.73791
MONT	PP	1	H	Dry	-17.3833	9.679	5.05	24.8	4.91089
OULA	LCP	1	S	Dry	-16.1804	9.266	1.47	12.92	8.78912
OULA	LCP	1	H	Dry	-15.8038	11.293	3.3	17.63	5.34242
OULA	PP	2	S	Dry	-15.8674	10.889	2.87	34.13	11.892
OULA	PP	2	H	Dry	-15.7794	12.452	3.43	22.66	6.60641
GONI	PP	3	S	Dry	-16.9	9.3	9.6	49.5	5.15625
GONI	PP	3	H	Dry	-17.4	11.4	4.5	23	5.11111
GONI	PP	1	S	Dry	-17.3	9	8	37.8	4.725
GONI	PP	1	H	Dry	-18	10	5.4	28.8	5.33333
GONI	PP	2	S	Dry	-17.8	8.5	8.9	46.1	5.17978
GONI	PP	2	H	Dry	-18.6	9.6	5.2	27	5.19231
OULA	YTTN	2	S	Dry	-15.0172	11.565	3.02	28.06	9.29139
OULA	YTTN	2	H	Dry	-16.0918	11.808	2.38	13.58	5.70588
POR	YTTN	2	S	Dry	-13.4	8.8	8.5	44.6	5.24706
POR	YTTN	2	H	Dry	-13.4	12.3	3.2	18.9	5.90625
POR	YTTN	1	S	Dry	-13.6	8.7	8.5	44.1	5.18824
POR	YTTN	1	H	Dry	-13.3	11.2	3.8	21.1	5.55263
POR	YTTN	3	S	Dry	-14.7	9.9	5.3	29	5.4717
POR	YTTN	3	H	Dry	-14.8	12.8	2.9	17.7	6.10345
OULA	YTTN	1	S	Dry	-14.3375	10.815	3.4	47.99	14.1147
OULA	YTTN	1	H	Dry	-14.3752	13.242	4.76	29.58	6.21429
POR	LC	5	S	Dry	-17.4	6.9	7.9	41.3	5.22785
POR	LC	5	H	Dry	-16.1	12	4.3	21.7	5.04651
POR	LC	4	S	Dry	-16.6	8.1	7.8	43	5.51282
POR	LC	4	H	Dry	-17.5	10.7	4.4	25	5.68182
POR	LC	3	S	Dry	-16.7	7.5	3.1	19	6.12903
POR	LC	3	H	Dry	-16.7	11.7	2.9	17.3	5.96552
POR	LC	2	S	Dry	-17.3	6.3	7.9	39.1	4.94937
POR	LC	2	H	Dry	-17	10.6	3.6	18.3	5.08333
POR	LC	1	S	Dry	-15.4	6.9	9.1	45.1	4.95604
POR	LC	1	H	Dry	-15.5	11	4.4	24.7	5.61364
GONI	STAW	2	H	Dry	-19.5697	6.206	4.35	18.34	4.21609
GONI	STAW	2	S	Dry	-20.0234	6.99	9.6	47.76	4.975
PLATY	NPIN	1	H	Dry	-17.72	8.9058	3.87	17.23	4.4522
PLATY	NPIN	2	H	Dry	-16.5561	8.6562	3.92	18.29	4.66582
PLATY	BLU	3	H	Dry	-15.9572	9.6707	3.52	15.54	4.41477
PLATY	HHP	1	H	Dry	-17.5008	9.7111	3.88	17.16	4.42268
PLATY	HHP	3	H	Dry	-16.3871	11.1354	4.23	18.9	4.46809
PLATY	KLS	3	H	Dry	-15.9477	10.4277	3.28	16.23	4.94817
PLATY	BLU	2	H	Dry	-16.4739	10.2261	4.4	20.07	4.56136
PLATY	NPIN	3	H	Dry	-17.0043	9.0167	3.65	16.2	4.43836
PLATY	KLS	2	H	Dry	-14.6662	11.9655	4.63	24.45	5.28078
PLATY	HHP	2	H	Dry	-17.6058	9.5262	3.62	16.45	4.5442
PLATY	NPIN	2	S	Dry	-16.657	5.6619	2.57	14.46	5.62646
PLATY	HHP	1	S	Dry	-17.6422	5.9946	5.14	24.3	4.72763
PLATY	NPIN	1	S	Dry	-18.3008	6.9591	6.11	36.49	5.97218
PLATY	KLS	3	S	Dry	-15.9736	7.0143	7.19	34.52	4.80111
PLATY	BLU	1	S	Dry	-17.016	5.5174	6.16	31.77	5.15747
PLATY	BLU	2	S	Dry	-16.3421	7.0136	6.69	34.74	5.19283
PLATY	BLU	3	S	Dry	-16.6591	5.1883	8.93	39.6	4.43449
PLATY	NPIN	3	S	Dry	-17.2915	6.2665	3.41	19.66	5.7654
PLATY	HHP	2	S	Dry	-18.4238	5.7552	5.11	26.42	5.17025
PLATY	HHP	3	S	Dry	-16.5541	4.72	6.62	30.87	4.66314
PLATY	KLS	2	S	Dry	-13.8	5.4	1.9	15	7.89
POR	PSS	2	S	Dry	-14.1275	7.2689	9.93	46.6	4.69285
PLATY	BLU	1	H	Dry	-16.8527	7.7213	4.27	19.97	4.67681
POR	PSS	2	H	Dry	-13.2864	6.0567	3.6	16.23	4.50833
PLATY	PSS	3	H	Dry	-14.5842	7.3701	3.56	15.29	4.29494
PAV	HHP	1	H	Dry	-17.3988	9.3308	8.28	32.71	3.95048
GONI	PSS	2	H	Dry	-17.1146	5.9984	5.16	25.45	4.93217
POR	BLU	2	H	Dry	-14.2162	8.4646	5.4	0	0
PLATY	PSS	1	H	Dry	-16.1	7.7	3.3	14.7	4.45
ACRO	PSS	1	H	Dry	-17.0132	6.1367	5.31	22.23	4.18644
PAV	PSS	1	H	Dry	-15.429	6.8853	3.97	20.13	5.07053
POR	PSS	3	H	Dry	-13.2808	5.3957	3.71	16.27	4.38544
PAV	PSS	1	S	Dry	-15.3799	7.0365	7.8	43.12	5.52821
GONI	PSS	2	S	Dry	-16.7973	7.485	8.74	48.53	5.55263
POR	PSS	3	S	Dry	-13.3563	6.8866	5.1	31.21	6.11961
ACRO	PSS	1	S	Dry	-17.0024	6.2585	7.66	47.49	6.19974
PLATY	PSS	3	S	Dry	-14.2537	6.6105	3.07	20.82	6.78176
ACRO	WP	1	S	Dry	-17.9575	7.6829	10.56	47.03	4.4536
POR	WP	2	S	Dry	-14.9945	9.5464	8.93	41.48	4.64502
POR	WP	1	S	Dry	-15.4386	7.9127	9.94	44.78	4.50503
POR	NSWW	3	S	Dry	-13.6261	7.1552	7.56	36.24	4.79365
POR	NSWW	2	S	Dry	-13.2425	8.1317	7.57	39.74	5.24967
OULA	WP	1	S	Dry	-16.8922	7.2281	5.64	35.7	6.32979
PLATY	HLK	3	S	Dry	-14.7238	6.2088	5.82	28.67	4.92612
POR	NSWW	3	H	Dry	-13.5261	6.8081	3.78	21.48	5.68254
PLATY	WP	3	H	Dry	-14.6069	9.8979	4.38	19.49	4.44977
PLATY	HLK	1	H	Dry	-14.529	9.3604	5.1	26.43	5.18235
OULA	WP	1	H	Dry	-15.9395	10.6294	4.16	23.78	5.71635
POR	WP	2	H	Dry	-14.61	8.7866	4.33	23.03	5.31871
GONI	WP	10	S	Dry	-16.2456	7.5699	9.46	44.49	4.70296
GONI	WP	14	S	Dry	-17.7808	8.672	11.35	50.87	4.48194
GONI	WP	13	H	Dry	-18.1047	8.389	3.6	17.09	4.74722
GONI	WP	14	H	Dry	-17.558	8.8154	7.68	38.64	5.03125
GONI	WP	13	S	Dry	-17.6387	8.8705	9.41	48.46	5.14984
GONI	WP	10	H	Dry	-15.7353	8.3898	5.2	26.83	5.15962
MONT	NPIN	4	S	Dry	-19.5853	6.9318	7.32	47.32	6.46448
ACRO	NPIN	2	H	Dry	-17.1277	8.9424	4.84	21.35	4.41116
ACRO	NPIN	2	S	Dry	-18.323	7.6993	5.95	49.38	8.29916
MONT	NPIN	4	H	Dry	-18.6131	7.7808	4.23	20.21	4.77778
MONT	ABER	1	H	Dry	-19.5	8.1	21.2	4.3	4.8871
MONT	ABER	1	S	Dry	-20.6	4.1	40.5	7.4	5.47838
OULA	BLU	46	H	Dry	-13.5	11.4	27.7	4.7	5.86047
OULA	BLU	46	S	Dry	-12.9	7.4	30.1	3.6	8.26301
OULA	BLU	50	H	Dry	-12.7	10.6	23.6	3.3	7.17576
OULA	BLU	50	S	Dry	-12	5.6	44.2	4.7	9.41702
OULA	BLU	51	H	Dry	-14	11.2	25.3	4.2	5.98109
OULA	BLU	51	S	Dry	-13.6	7.8	26.5	4.0	6.50735
OULA	BLU	55	H	Dry	-13.4	10.4	32.4	3.5	9.11236
OULA	BLU	55	S	Dry	-12.6	6.6	40.0	3.6	10.8509
OULA	BLU	57	H	Dry	-14.4	11.5	21.3	3.2	6.50305
OULA	BLU	57	S	Dry	-13.8	6.5	22.8	3.1	7.32692
OULA	CenI	81	H	Dry	-17.6	9.8	21.9	4	5.48
OULA	CenI	81	S	Dry	-17.6	6.8	22.9	3.0	7.61258
OULA	CenI	82	H	Dry	-16.9	12	22.2	3.7	5.94118
OULA	CenI	82	S	Dry	-16.6	7.8	21.4	3.0	6.95469
OULA	CenI	84	H	Dry	-18.4	7	21.2	4.6	4.5987
OULA	CenI	84	S	Dry	-17	6.8	25.0	2.8	8.81338
OULA	CenI	95	H	Dry	-17.8	10.9	19.8	4.0	4.86765
OULA	CenI	95	S	Dry	-18.8	7.2	17.6	2.7	6.45788
OULA	CenI	96	H	Dry	-17.2	11.2	23.5	4.4	5.34467
OULA	CenI	96	S	Dry	-17.5	5.9	34.5	5.6	6.13321
OULA	CrI	63	H	Dry	-13.8	11	19.7	2.8	6.97173
OULA	CrI	63	S	Dry	-13.3	7.8	36.3	3.2	11.1723
OULA	CrI	70	H	Dry	-15.2	10.9	26.3	3.3	7.94562
OULA	CrI	70	S	Dry	-15.5	7.7	20.8	2.1	9.54587
OULA	CrI	72	H	Dry	-14.7	11	26.3	3.6	7.27348
OULA	CrI	72	S	Dry	-14.7	8.9	31.7	3.7	8.4244
OULA	CrI	73	H	Dry	-14.6	11.9	24.8	2.8	8.75704
OULA	CrI	73	S	Dry	-14.5	7.9	26.2	2.3	11.0633
MONT	LLT	1	H	Dry	-17.3	10.1	22.9	4.6	4.91026
MONT	LLT	1	S	Dry	-18.3	8.2	51.0	6.9	7.37229
MONT	LLT	2	H	Dry	-18.2	11.1	21.5	4.0	5.34491
MONT	LLT	2	S	Dry	-18.9	7.6	51.5	8.7	5.87358
MONT	TC	1	H	Dry	-16.3	9.6	19.0	4.3	4.42923
MONT	TC	1	S	Dry	-16.5	6.6	48.4	7.4	6.49732
MONT	WMC	1	H	Dry	-18.6	13.3	16.5	3.2	5.08282
MONT	WMC	1	S	Dry	-18.4	7.5	40.0	6.0	6.59211
ACRO	BLU	1	H	Dry	-16.0921	7.00555	5.602	30.9789	5.52997
ACRO	BLU	1	S	Dry	-16.2036	5.79271	6.3562	54.3544	8.5514
ACRO	TWP	1	H	Dry	-14.6314	10.3206	4.5803	24.4929	5.34744
ACRO	TWP	1	S	Dry	-15.1386	7.29865	8.0195	51.963	6.47958
ACRO	TWP	1	H	Dry	-14.1547	10.4723	6.5334	33.3321	5.1018
ACRO	TWP	1	S	Dry	-14.2257	7.76357	3.9588	59.0036	14.9044
ACRO	WP	1	H	Dry	-16.4369	10.6643	5.1511	28.062	5.44777
ACRO	WP	1	S	Dry	-16.6297	7.23801	9.2622	52.6852	5.6882
ACRO	BLU	2	H	Dry	-16.2645	7.58165	4.9068	26.7476	5.45113
ACRO	BLU	2	S	Dry	-16.7615	6.00495	6.7367	49.1547	7.29655
ACRO	TWP	2	H	Dry	-16.6195	9.47166	4.0501	20.5396	5.07138
ACRO	TWP	2	S	Dry	-18.4352	7.02576	8.5054	49.7111	5.84465
ACRO	BLU	3	H	Dry	-15.5646	7.67261	5.2251	29.0323	5.55631
ACRO	BLU	3	S	Dry	-15.5646	6.92469	6.4441	54.1977	8.41044
ACRO	TWP	3	H	Dry	-13.7996	8.92588	4.3772	25.6328	5.85598
ACRO	TWP	3	S	Dry	-13.6386	7.15669	3.6431	49.8409	13.6809
ACRO	TWP	3	H	Dry	-15.7979	10.2196	6.8943	34.5994	5.01855
ACRO	TWP	3	S	Dry	-16.4733	8.619	7.5423	46.5166	6.16743
ACRO	BLU	4	H	Dry	-15.0473	7.88486	4.4856	23.4502	5.22788
ACRO	BLU	4	S	Dry	-15.1487	6.9348	6.7877	50.9998	7.51356
ACRO	KLS	4	H	Dry	-15.6153	9.88605	5.8965	28.4645	4.82736
ACRO	KLS	4	S	Dry	-15.9602	8.25882	8.3898	54.9836	6.55362
ACRO	BLU	5	H	Dry	-15.3009	8.94609	6.0611	31.7855	5.24418
ACRO	BLU	5	S	Dry	-14.9458	7.14705	5.8844	49.7151	8.44863
GONI	HHWP	1	H	Dry	-17.3463	9.65957	7.4129	41.2339	5.56245
GONI	HHWP	1	S	Dry	-17.1873	8.39839	7.6776	46.3462	6.03655
GONI	HLK	1	H	Dry	-15.7238	9.83205	15.9256	75.662	4.75097
GONI	HLK	1	S	Dry	-15.7776	9.34444	9.9591	51.2661	5.14766
GONI	KKT	1	H	Dry	-19.3947	10.106	6.7139	34.3452	5.11554
GONI	KKT	1	S	Dry	-18.962	8.51029	9.8636	47.4795	4.81361
GONI	KLT	1	H	Dry	-16.6263	9.3552	6.8795	36.6859	5.33264
GONI	KLT	1	S	Dry	-16.305	8.58149	9.8173	49.4802	5.0401
GONI	LLT	1	H	Dry	-18.4719	9.97409	4.845	24.5866	5.07463
GONI	LLT	1	S	Dry	-21.0191	8.30636	7.1311	31.8511	4.46651
GONI	HHWP	2	H	Dry	-17.4376	8.67542	7.5966	38.6211	5.084
GONI	HHWP	2	S	Dry	-17.238	7.17768	7.1294	45.7318	6.41454
GONI	KLS	2	H	Dry	-16.3424	10.177	6.4139	38.5931	6.0171
GONI	KLS	2	S	Dry	-16.0312	8.62218	9.8715	45.2359	4.58247
GONI	KLT	2	H	Dry	-18.3908	10.2074	6.6921	31.8841	4.76444
GONI	KLT	2	S	Dry	-17.6031	8.63236	10.5762	49.7238	4.70148
GONI	KSCS	2	H	Dry	-14.6591	10.1973	5.1462	24.4788	4.75667
GONI	KSCS	2	S	Dry	-14.2057	8.17459	9.5652	49.8839	5.21514
GONI	HHWP	3	H	Dry	-15.2574	10.177	8.0443	39.8725	4.95662
GONI	HHWP	3	S	Dry	-15.6052	9.13081	6.967	40.8779	5.86736
GONI	KLT	3	H	Dry	-18.8471	10.0857	5.259	26.2076	4.98338
GONI	KLT	3	S	Dry	-18.2927	6.52664	11.2682	49.3967	4.38373
MONT	BLU	1	H	Dry	-17.9851	8.33047	5.9551	29.6829	4.98445
MONT	BLU	1	S	Dry	-17.8667	5.10248	6.9329	55.989	8.07584
MONT	TWP	1	H	Dry	-16.0819	10.7047	5.829	33.5816	5.76113
MONT	TWP	1	S	Dry	-16.9135	7.16751	6.7599	52.8121	7.81256
MONT	YTN	1	H	Dry	-17.6404	10.6843	5.3577	26.1379	4.87857
MONT	YTN	1	S	Dry	-18.1811	4.9092	8.2774	52.4127	6.33202
MONT	BLU	2	H	Dry	-17.9483	8.83492	5.6731	29.3835	5.17944
MONT	BLU	2	S	Dry	-18.0797	5.92645	7.1632	51.6795	7.21458
MONT	TWP	2	H	Dry	-17.3035	14.9422	5.146	24.3432	4.73051
MONT	TWP	2	S	Dry	-18.5462	7.54389	7.9165	46.362	5.85638
MONT	BLU	3	H	Dry	-15.4733	9.30995	6.6207	33.8554	5.11357
MONT	BLU	3	S	Dry	-15.8588	7.18785	6.12	48.7348	7.9632
MONT	TWP	3	H	Dry	-16.5485	12.1399	5.1127	22.8775	4.47464
MONT	TWP	3	S	Dry	-17.167	7.96097	7.6059	48.3992	6.36338
MONT	BLU	4	H	Dry	-16.0179	10.035	6.4561	33.6068	5.20543
MONT	BLU	4	S	Dry	-16.4977	8.29666	7.1636	54.4035	7.59444
MONT	BLU	5	H	Dry	-17.2789	8.34978	5.4936	30.6322	5.57598
MONT	BLU	5	S	Dry	-18.0189	5.50938	7.1326	54.5528	7.64838
OULA	CLP	1	H	Dry	-16.4835	12.4109	5.2734	26.7314	5.0691
OULA	CLP	1	S	Dry	-16.7411	7.14716	3.834	25.744	6.71466
OULA	NSWW	1	H	Dry	-14.3549	11.5974	4.9694	33.7445	6.79046
OULA	NSWW	1	S	Dry	-14.1753	8.07287	4.501	36.2349	8.05041
OULA	CLP	2	H	Dry	-15.5747	12.6453	5.23	29.4479	5.63057
OULA	CLP	2	S	Dry	-15.7371	7.59476	4.9713	37.8569	7.61509
OULA	NSWW	2	H	Dry	-15.2299	12.4734	4.5333	29.8269	6.57951
OULA	NSWW	2	S	Dry	-15.5038	8.71374	4.888	40.0449	8.19249
OULA	NSWW	3	H	Dry	-14.4157	12.6019	4.829	34.0216	7.04527
OULA	NSWW	3	S	Dry	-14.8041	8.08304	3.7558	30.1604	8.03035
OULA	NSWW	4	H	Dry	-14.2662	12.3724	2.3746	34.06	14.3435
OULA	NSWW	4	S	Dry	-14.5607	9.62927	4.0152	50.2249	12.5087
PAV	HLK	1	H	Dry	-19.8857	8.62267	8.9995	38.548	4.28335
PAV	HLK	1	S	Dry	-20.2702	5.88576	7.3486	41.6876	5.67286
PAV	KKT	1	H	Dry	-18.3135	10.8563	7.2353	30.7167	4.24539
PAV	KKT	1	S	Dry	-19.2155	8.42891	8.2189	45.487	5.53444
PAV	KLS	1	H	Dry	-17.8672	11.5436	8.0165	34.1645	4.26177
PAV	KLS	1	S	Dry	-18.7592	7.69648	6.2004	32.7899	5.28835
PAV	KLT	1	H	Dry	-18.2932	9.2493	9.5301	40.209	4.21916
PAV	KLT	1	S	Dry	-18.4752	7.36079	8.6806	44.4032	5.11522
PAV	NSWW	1	H	Dry	-17.7962	9.40091	8.2773	35.4964	4.2884
PAV	NSWW	1	S	Dry	-18.1	7.34044	7.2624	45.6387	6.28424
PAV	HLK	2	H	Dry	-19.3583	9.6738	8.6292	36.1018	4.18368
PAV	HLK	2	S	Dry	-19.246	8.45942	7.5195	45.0892	5.9963
PAV	KKT	2	H	Dry	-18.9221	10.1791	5.605	23.5168	4.19568
PAV	KKT	2	S	Dry	-19.3474	7.06578	7.8244	42.948	5.48898
PAV	KLT	2	H	Dry	-17.8165	10.1791	8.4478	34.2202	4.05078
PAV	KLT	2	S	Dry	-18.0696	7.727	7.0642	39.9352	5.65318
PAV	HLK	3	H	Dry	-19.3744	9.64943	6.6832	30.344	4.54034
PAV	HLK	3	S	Dry	-19.6313	6.90302	6.4711	38.1497	5.8954
PAV	KKT	3	H	Dry	-19.0235	7.3694	2.3928	12.0166	5.02198
PAV	KKT	3	S	Dry	-19.3879	5.59076	7.2521	46.6875	6.43779
PAV	TWP	3	H	Dry	-17.3499	11.4728	8.7746	36.602	4.17136
PAV	TWP	3	S	Dry	-17.4408	7.75752	7.4951	44.1552	5.89121
PAV	NSWW	5	H	Dry	-17.8063	10.2802	8.3782	34.3593	4.10104
PAV	NSWW	5	S	Dry	-18.029	8.01183	6.5753	39.2644	5.9715
PLATY	LKW	1	H	Dry	-16.1497	12.4903	5.754	26.6453	4.63074
PLATY	LKW	1	S	Dry	-15.6762	6.97423	10.1136	48.689	4.81421
PLATY	TWP	1	H	Dry	-13.8681	14.4789	4.3985	25.328	5.75833
PLATY	TWP	1	S	Dry	-12.8772	8.42891	8.0803	36.8409	4.55935
PLATY	KLT	2	H	Dry	-15.1661	12.0337	5.3346	29.1958	5.47291
PLATY	KLT	2	S	Dry	-15.0373	6.6894	7.223	40.5428	5.61301
PLATY	KSCS	2	H	Dry	-16.1497	9.67986	3.6424	18.925	5.19575
PLATY	KSCS	2	S	Dry	-16.5788	4.31919	8.5461	35.9031	4.20111
PLATY	TWP	2	H	Dry	-13.1482	13.8904	5.3945	32.6141	6.04581
PLATY	TWP	2	S	Dry	-12.5831	7.67614	6.4867	47.4301	7.3119
PLATY	KLT	3	H	Dry	-14.1622	11.4148	5.3208	27.2308	5.1178
PLATY	KLT	3	S	Dry	-14.5302	4.87868	10.2318	47.4976	4.64215
PLATY	KSCS	3	H	Dry	-13.5156	10.4116	4.4003	22.2003	5.04518
PLATY	KSCS	3	S	Dry	-13.4045	5.76369	6.6513	34.0917	5.12557
PLATY	LKW	3	H	Dry	-16.7784	14.2151	4.00447	23.4862	5.86499
PLATY	LKW	3	S	Dry	-16.7411	6.79112	7.3361	44.7735	6.10317
PLATY	TWP	3	S	Dry	-13.3843	7.12682	9.9716	40.8244	4.09407
PLATY	TWP	3	H	Dry	-13.7566	14.3672	4.2708	24.3903	5.71094
PLATY	KSCS	4	H	Dry	-14.3346	12.1859	5.6867	30.4276	5.35066
PLATY	KSCS	4	S	Dry	-13.3843	4.47178	12.2383	38.5384	3.149
POR	TWP	2	H	Dry	-14.6213	11.8064	4.701	22.8825	4.86758
POR	TWP	2	S	Dry	-15.0371	6.90448	7.6233	39.3458	5.16126
POR	WP	3	H	Dry	-15.6356	11.6245	4.4077	24.5004	5.55855
POR	WP	3	S	Dry	-15.9805	7.88486	9.4088	44.2227	4.70014
POR	KLS	5	H	Dry	-16.4471	10.0174	4.1263	19.9323	4.83055
POR	KLS	5	S	Dry	-16.8021	5.94431	9.4403	44.6716	4.73201
